# Supplementary material for: MYB1R1 and MYC2 Regulate ω-3 Fatty Acid Desaturase Involved in ABA-Mediated Suberization in the Russet Skin of a Mutant of ‘Dangshansuli’ (Pyrus bretschneideri Rehd.)
Source: Front Plant Sci. 2022 Jun 9;13:910938. doi: 10.3389/fpls.2022.910938 (PMC9225576; doi:10.3389/fpls.2022.910938)
Supplement: Supplementary file 2 [file Data_Sheet_1.XLSX]

## Sheet: Sheet1
Table S1 Number of reads based on RNA-Seq data of pear exocarp
Sample	Total Raw Reads (M)	Total Clean Reads (M)	Total Clean Bases(Gb)	Clean Reads Q20(%)	Clean Reads Q30(%)	Clean Reads Ratio(%)	Total Mapping(%)
WT_25_1	40.27	36.57	5.49	96.38	88	90.81	74.28
WT_25_2	49.08	44.35	6.65	96.25	87.64	90.36	74.01
WT_25_3	48.53	43.26	6.49	96.13	87.41	89.13	73.31
MT_25_1	47.33	43.01	6.45	96.98	89	90.88	75.13
MT_25_2	50.83	46.58	6.99	96.76	88.31	91.64	75.48
MT_25_3	47.33	43.32	6.5	96.85	88.64	91.54	75.38
MT_25_ABA_1	50.83	45.89	6.88	96.63	88.09	90.27	74.95
MT_25_ABA_2	47.33	42.99	6.45	96.67	88.19	90.84	74.65
MT_25_ABA_3	47.33	42.76	6.41	96.64	88.12	90.34	75.02
WT_100_1	48.48	43.5	6.53	96.19	87.47	89.73	73.36
WT_100_2	47.27	41.92	6.29	96.12	87.35	88.67	73.75
WT_100_3	49.08	43.65	6.55	96.09	87.28	88.94	73.12
MT_100_1	47.33	42.42	6.36	96.19	87.51	89.62	73.42
MT_100_2	48.55	43.16	6.47	96.11	87.32	88.91	73.58
MT_100_3	49.08	43.75	6.56	96.11	87.34	89.15	72.69
MT_100_ABA_1	49.08	44.4	6.66	96.86	88.64	90.47	74.59
MT_100_ABA_2	49.08	44.6	6.69	96.9	88.75	90.88	74.94
MT_100_ABA_3	47.33	42.88	6.43	96.86	88.61	90.6	74.87
WT_175_1	49.08	43.58	6.54	96.98	89.18	88.79	74.8
WT_175_2	50.83	45.47	6.82	96.77	88.56	89.46	74.17
WT_175_3	49.08	44.29	6.64	96.98	89.05	90.24	74.41
MT_175_1	49.08	43.39	6.51	96.94	88.98	88.4	72.3
MT_175_2	49.08	43.7	6.56	96.87	88.78	89.04	73.32
MT_175_3	50.83	44.41	6.66	96.84	88.7	87.37	73.02
MT_175_ABA_1	50.83	44.43	6.66	96.89	88.85	87.4	71.21
MT_175_ABA_2	49.08	43.91	6.59	96.98	89.09	89.46	73.11
MT_175_ABA_3	48.43	42.92	6.44	96.9	88.86	88.61	71.86
