# Supplementary material for: MYB1R1 and MYC2 Regulate ω-3 Fatty Acid Desaturase Involved in ABA-Mediated Suberization in the Russet Skin of a Mutant of ‘Dangshansuli’ (Pyrus bretschneideri Rehd.)
Source: Front Plant Sci. 2022 Jun 9;13:910938. doi: 10.3389/fpls.2022.910938 (PMC9225576; doi:10.3389/fpls.2022.910938)
Supplement: Supplementary file 3 [file Data_Sheet_2.XLSX]

## Sheet: WT vs MT（ESI+）
Table S2 KEGG annotation of different metbolites
Pathway	Count	Pathway ID	Metbolites
Metabolic pathways	436	map01100	myo-Inositol 4-phosphate, D-myo-Inositol 4-phosphate, 1D-myo-Inositol 4-phosphate, 1D-myo-Inositol 4-monophosphate, Inositol 4-phosphate, , 1D-myo-Inositol 3-phosphate, D-myo-Inositol 3-phosphate, myo-Inositol 3-phosphate, Inositol 3-phosphate, 1D-myo-Inositol 3-monophosphate, D-myo-Inositol 3-monophosphate, myo-Inositol 3-monophosphate, Inositol 3-monophosphate, 1L-myo-Inositol 1-phosphate, L-my…
Biosynthesis of secondary metabolites	412	map01110	6-Deoxy-5-ketofructose 1-phosphate, 1-Deoxy-D-threo-hexo-2,5-diulose 6-phosphate, , D-Mannose 1-phosphate, alpha-D-Mannose 1-phosphate, , D-Glucose 1-phosphate, alpha-D-Glucose 1-phosphate, Cori ester, D-Glucose alpha-1-phosphate, , beta-D-Fructose 6-phosphate, , alpha-D-Glucose 6-phosphate, , beta-L-Galactose 1-phosphate, L-Galactose 1-phosphate, , D-Mannose 6-phosphate, , beta-D-Glucose 6-phosp…
Sesquiterpenoid and triterpenoid biosynthesis	71	map00909	alpha-Amyrin, , Cucurbitadienol, , (S)-2,3-Epoxysqualene, Squalene 2,3-epoxide, Squalene 2,3-oxide, (S)-Squalene-2,3-epoxide, 2,3-Oxidosqualene, (3S)-2,3-Epoxy-2,3-dihydrosqualene, , beta-Amyrin, beta-Amyrenol, , Camelliol C, , Lupeol, , Tirucalla-7,24-dien-3beta-ol, , Baruol, , Taraxerol, , Germanicol, (3beta)-Olean-18-en-3-ol, , Parkeol, Lanost-9(11)-en-3beta-ol, , Isomultiflorenol, , Protostad…
Arachidonic acid metabolism	55	map00590	Prostaglandin D2, (5Z,13E)-(15S)-9alpha,15-Dihydroxy-11-oxoprosta-5,13-dienoate, (5Z,13E,15S)-9alpha,15-Dihydroxy-11-oxoprosta-5,13-dienoate, PGD2, , 20-OH-Leukotriene B4, 20-OH-LTB4, 20-Hydroxy-leukotriene B4, (6Z,8E,10E,14Z)-(5S,12R)-5,12,20-Trihydroxyeicosa-6,8,10,14-tetraenoate, (6Z,8E,10E,14Z)-(5S,12R)-5,12,20-Trihydroxyicosa-6,8,10,14-tetraenoate, , Prostaglandin E2, (5Z,13E)-(15S)-11alpha,…
Monoterpenoid biosynthesis	50	map00902	Asperuloside, , Loganin, , 7-Deoxyloganetate, (1S,4aS,7S,7aR)-1-Hydroxy-7-methyl-1,4a,5,6,7,7a-hexahydrocyclopenta[c]pyran-4-carboxylate, , Iridotrial, (1S,2R,3S)-2-Formyl-alpha-(hydroxymethylene)-3-methylcyclopentaneacetaldehyde, , 10-Deoxygeniposidic acid, , 7-Deoxyloganate, , Secologanin, (-)-Secologanin, , 4,5-Dihydro-5,5-dimethyl-4-(3-oxobutyl)furan-2(3H)-one, , 7-Deoxyloganetic alcohol, , 1…
Flavonoid biosynthesis	44	map00941	Apigenin, 4',5,7-Trihydroxyflavone, 5,7,4'-Trihydroxyflavone, , Galangin, 3,5,7-Trihydroxyflavone, , Phlorizin, Phlorhizin, Phloridzin, , p-Coumaroyl quinic acid, trans-5-O-(4-Coumaroyl)-D-quinate, , Homoeriodictyol chalcone, , Hesperetin, 3',5,7-Trihydroxy-4'-methoxyflavanone, , Homoeriodictyol, Eriodictyol 3'-methyl ether, , Chlorogenate, Chlorogenic acid, Caffeoyl quinic acid, trans-5-O-Caffeo…
Steroid biosynthesis	42	map00100	Lanosterol, 4,4',14alpha-Trimethyl-5alpha-cholesta-8,24-dien-3beta-ol, , (S)-2,3-Epoxysqualene, Squalene 2,3-epoxide, Squalene 2,3-oxide, (S)-Squalene-2,3-epoxide, 2,3-Oxidosqualene, (3S)-2,3-Epoxy-2,3-dihydrosqualene, , Cycloeucalenol, , Cycloartenol, 9beta,19-Cyclo-24-lanosten-3beta-ol, , Obtusifoliol, 4alpha,14alpha-Dimethyl-5alpha-ergosta-8,24(28)-dien-3beta-ol, 4alpha,14alpha-Dimethyl-24-met…
Biosynthesis of secondary metabolites - unclassified	42	map00999	D-Glucose 6-phosphate, Glucose 6-phosphate, Robison ester, , Deoxypodophyllotoxin, (-)-Deoxypodophyllotoxin, (5R,5aR,8aR)-5-(3,4,5-Trimethoxyphenyl)-5,8,8a,9-tetrahydrofuro[3',4':6,7]naphtho[2,3-d][1,3]dioxol-6(5a)-one, , 3-[(1R,2S,5R,6S)-5-Hydroxy-7-oxabicyclo[4.1.0]heptan-2-yl]-2-oxopropanoate, Epoxy-4S-H4HPP, , 3-Amino-4-hydroxybenzoate, 3-Amino-4-hydroxybenzoic acid, 3,4-AHBA, , L-Dihydroanti…
Isoflavonoid biosynthesis	38	map00943	2'-Hydroxydaidzein, 3-(2,4-Dihydroxyphenyl)-7-hydroxychromen-4-one, , Genistein, 5,7,4'-Trihydroxyisoflavone, , 4',6,7-Trihydroxyisoflavone, 6-Hydroxydaidzein, , Apigenin, 4',5,7-Trihydroxyflavone, 5,7,4'-Trihydroxyflavone, , 7-Hydroxy-2',4',5'-trimethoxyisoflavone, , 9-Demethylmunduserone, , Medicarpin 3-O-glucoside-6'-malonate, , Pseudobaptigenin, , (-)-Maackiain, Inermin, , Biochanin A, , Prun…
Phenylpropanoid biosynthesis	37	map00940	p-Coumaroyl quinic acid, trans-5-O-(4-Coumaroyl)-D-quinate, , Isochavicol, t-Anol, trans-Anol, (E)-4-Propenylphenol, (E)-4-Hydroxypropenylbenzene, , Chavicol, , Caffeyl alcohol, , Sinapoyl aldehyde, Sinapaldehyde, , Syringin, Eleutheroside B, , Scopolin, , Chlorogenate, Chlorogenic acid, Caffeoyl quinic acid, trans-5-O-Caffeoyl-D-quinate, , 3-(2-Carboxyethenyl)-cis,cis-muconate, , Coniferyl alcoh…
Diterpenoid biosynthesis	37	map00904	(E,E)-4,8,12-Trimethyltrideca-1,3,7,11-tetraene, (3E,7E)-4,8,12-Trimethyltrideca-1,3,7,11-tetraene, TMTT, , Levopimaric acid, L-Pimaric acid, , Kaur-16-en-18-oic acid, (-)-Kaur-16-en-19-oic acid, Kaurenic acid, Kaurenoic acid, ent-Kaur-16(17)-en-19-oic acid, ent-Kaurenoic acid, ent-Kaur-16-en-19-oic acid, ent-Kaur-16-en-19-oate, , Neoabietic acid, , syn-Stemoden-19-oate, , Salviol, Abieta-8,11,13…
Ubiquinone and other terpenoid-quinone biosynthesis	36	map00130	Futalosine, , 1,4-Dihydroxy-6-naphthoate, , 1,4-Dihydroxy-2-naphthoate, 1,4-Dihydroxy-2-naphthoic acid, , Spirodilactone, , 2-Succinylbenzoate, o-Succinylbenzoate, Succinylbenzoate, , (1R,6R)-6-Hydroxy-2-succinylcyclohexa-2,4-diene-1-carboxylate, (1R,6R)-2-Succinyl-6-hydroxy-2,4-cyclohexadiene-1-carboxylate, SHCHC, , Chorismate, Chorismic acid, (3R,4R)-3-[(1-Carboxyethenyl)oxy]-4-hydroxycyclohexa…
Isoquinoline alkaloid biosynthesis	30	map00950	Norcraugsodine, , (S)-Canadine, (S)-Tetrahydroberberine, (13aS)-5,8,13,13a-Tetrahydro-9,10-dimethoxy-6H-benzo[g]-1,3-benzodioxolo[5,6-a]quinolizine, (-)-Canadine, , Papaverine, , (R)-Canadine, , Berbamunine, (1S)-1,2,3,4-Tetrahydro-1-[[4-[2-hydroxy-5-[[(1R)-1,2,3,4-tetrahydro-7-hydroxy-6-methoxy-2-methyl-1-isoquinolinyl]methyl]phenoxy]phenyl]methyl]-6-methoxy-2-methyl-7-isoquinolinol, , Guattegau…
Porphyrin and chlorophyll metabolism	28	map00860	4,5-Dioxopentanoate, 4-Oxoglutarate semialdehyde, , Bacteriochlorophyllide b, , 7(1)-Hydroxychlorophyllide a, , Magnesium protoporphyrin, Magnesium protoporphyrin IX, Mg-protoporphyrin IX, , Protochlorophyllide, Protochlorophyllide a, , 13(1)-Oxo-magnesium-protoporphyrin IX 13-monomethyl ester, 13(1)-Oxo-Mg-protoporphyrin IX 13-monomethyl ester, , Divinyl chlorophyllide a, 3,8-Divinyl chlorophyll…
2-Oxocarboxylic acid metabolism	28	map01210	4-Methyl-2-oxopentanoate, 2-Oxoisocaproate, , (S)-3-Methyl-2-oxopentanoic acid, (S)-3-Methyl-2-oxopentanoate, (3S)-3-Methyl-2-oxopentanoic acid, (3S)-3-Methyl-2-oxopentanoate, , 2-Oxosuberate, 2-Oxooctanedionic acid, alpha-Ketosuberate, , S-(4-Methylthiobutylthiohydroximoyl)-L-cysteine, , L-Leucine, 2-Amino-4-methylvaleric acid, (2S)-alpha-2-Amino-4-methylvaleric acid, (2S)-alpha-Leucine, , L-Iso…
Tyrosine metabolism	28	map00350	L-Noradrenaline, Noradrenaline, Norepinephrine, Arterenol, 4-[(1R)-2-Amino-1-hydroxyethyl]-1,2-benzenediol, , Stizolobate, Stizolobic acid, , Stizolobinate, Stizolobinic acid, , 5,6-Dihydroxyindole, DHI, , 2-Oxohept-3-enedioate, 2-Oxohept-3-ene-1,7-dioate, , 2-Hydroxyhepta-2,4-dienedioate, 2-Hydroxyhepta-2,4-diene-1,7-dioate, , 2,5-Dihydroxybenzoate, 2,5-Dihydroxybenzoic acid, Gentisic acid, Hydr…
Linoleic acid metabolism	26	map00591	Crepenynate, (9Z)-Octadec-9-en-12-ynoate, (Z)-9-Octadecen-12-ynoic acid, Crepenynic acid, , (6Z,9Z,12Z)-Octadecatrienoic acid, 6,9,12-Octadecatrienoic acid, gamma-Linolenic acid, Gamolenic acid, , Rumenic acid, 9-cis,11-trans-Octadecadienoate, (9Z,11E)-Octadecadienoic acid, , Linoleate, Linoleic acid, (9Z,12Z)-Octadecadienoic acid, 9-cis,12-cis-Octadecadienoate, 9-cis,12-cis-Octadecadienoic acid,…
Flavone and flavonol biosynthesis	26	map00944	Apigenin, 4',5,7-Trihydroxyflavone, 5,7,4'-Trihydroxyflavone, , 3,7,4'-Tri-O-methylquercetin, 3',5-Dihydroxy-3,4',7-trimethoxyflavone, , Isoswertisin 2''-rhamnoside, 7-O-Methylvitexin 2''-O-beta-L-rhamnoside, 2''-O-Rhamnosylisoswertisin, , Acacetin, 5,7-Dihydroxy-4'-methoxyflavone, 4'-Methoxy-5,7-dihydroxyflavone, , Laricitrin, 3'-O-Methylmyricetin, , Quercetin 3-(2G-xylosylrutinoside), , Myricet…
Phenylalanine metabolism	25	map00360	3-(2-Hydroxyphenyl)propanoate, 2-Hydroxyphenylpropanoate, 3-(2-Hydroxyphenyl)propionic acid, Melilotate, 3-(2-Hydroxyphenyl)propionate, , cis-3-(Carboxy-ethyl)-3,5-cyclo-hexadiene-1,2-diol, cis-3-(2-Carboxy-ethyl)-3,5-cyclo-hexadiene-1,2-diol, 3-(cis-5,6-Dihydroxycyclohexa-1,3-dien-1-yl)propanoate, , 3-(3-Hydroxyphenyl)propanoic acid, Dihydro-3-coumaric acid, 3-Hydroxyphenylpropanoate, 3-(3-Hydro…
Amino sugar and nucleotide sugar metabolism	24	map00520	D-Mannose 1-phosphate, alpha-D-Mannose 1-phosphate, , D-Glucose 1-phosphate, alpha-D-Glucose 1-phosphate, Cori ester, D-Glucose alpha-1-phosphate, , beta-D-Fructose 6-phosphate, , alpha-D-Glucose 6-phosphate, , D-Mannose 6-phosphate, , alpha-D-Galactose 1-phosphate, alpha-D-Galactopyranose 1-phosphate, , D-Mannose, Mannose, Seminose, Carubinose, D-Mannopyranose, , alpha-D-Galactose, , beta-D-Fruc…
alpha-Linolenic acid metabolism	23	map00592	(9Z,12Z,15Z)-Octadecatrienoic acid, alpha-Linolenic acid, 9,12,15-Octadecatrienoic acid, Linolenate, alpha-Linolenate, , Traumatic acid, (2E)-Dodecenedioic acid, Dodec-2-enedioic acid, , (+)-7-Isojasmonic acid, , (-)-Jasmonic acid, Jasmonic acid, {(1R,2R)-3-Oxo-2-[(Z)pent-2-enyl]cyclopent-2-enyl}acetic acid, Jasmonate, (-)-Jasmonate, , 3,6-Nonadienal, , 3-Hexenal, (3Z)-Hexenal, , 12-Oxo-9(Z)-dode…
Brassinosteroid biosynthesis	22	map00905	Campest-4-en-3beta-ol, (24R)-Ergost-4-en-3beta-ol, , 5alpha-Campestan-3-one, (24R)-5alpha-Ergostan-3-one, , Campesterol, , 6-Deoxocathasterone, , 3-epi-6-Deoxocathasterone, , 6alpha-Hydroxycampestanol, , (22R,23R)-22,23-Dihydroxy-campest-4-en-3-one, , 7-Oxatyphasterol, (22R,23R,24S)-3alpha,22,23-Trihydroxy-7-oxa-5alpha-ergostane-6-one, , 7-Oxateasterone, (22R,23R,24S)-3beta,22,23-Trihydroxy-7-oxa…
Biosynthesis of amino acids	21	map01230	D-arabino-Hex-3-ulose 6-phosphate, D-arabino-3-Hexulose 6-phosphate, D-arabino-6-Phospho-hex-3-ulose, , beta-D-Fructose 6-phosphate, , N6-(L-1,3-Dicarboxypropyl)-L-lysine, Saccharopine, L-Saccharopine, N-[(S)-5-Amino-5-carboxypentyl]-L-glutamic acid, , 4-Methyl-2-oxopentanoate, 2-Oxoisocaproate, , (S)-3-Methyl-2-oxopentanoic acid, (S)-3-Methyl-2-oxopentanoate, (3S)-3-Methyl-2-oxopentanoic acid, (…
ABC transporters	19	map02010	Inositol 1-phosphate, myo-Inositol 1-phosphate, 1D-myo-Inositol 1-phosphate, D-myo-Inositol 1-phosphate, 1D-myo-Inositol 1-monophosphate, , Choline sulfate, , L-Alanine, L-2-Aminopropionic acid, L-alpha-Alanine, , L-Leucine, 2-Amino-4-methylvaleric acid, (2S)-alpha-2-Amino-4-methylvaleric acid, (2S)-alpha-Leucine, , L-Isoleucine, 2-Amino-3-methylvaleric acid, , N-Formyl-4-amino-5-aminomethyl-2-me…
Galactose metabolism	18	map00052	D-Tagatose 6-phosphate, , D-Glucose 1-phosphate, alpha-D-Glucose 1-phosphate, Cori ester, D-Glucose alpha-1-phosphate, , D-Galactose 6-phosphate, 6-Phospho-D-galactose, , alpha-D-Glucose 6-phosphate, , D-Fructose 6-phosphate, D-Fructose 6-phosphoric acid, Neuberg ester, , alpha-D-Galactose 1-phosphate, alpha-D-Galactopyranose 1-phosphate, , D-Mannose, Mannose, Seminose, Carubinose, D-Mannopyranos…
Tryptophan metabolism	18	map00380	2-Aminomuconate semialdehyde, 2-Aminomuconate 6-semialdehyde, , 5-(2'-Carboxyethyl)-4,6-dihydroxypicolinate, 5-(beta-Carboxyethyl)-4,6-dihydroxypicolinate, , 2,3-Dihydroxyindole, Dihydroxyindole, , 2-Formylaminobenzaldehyde, , 3-Methoxyanthranilate, 3-Methoxyanthranilic acid, , 3-Hydroxyanthranilate, 3-Hydroxyanthranilic acid, , 7,8-Dihydro-7,8-dihydroxykynurenate, , 4-(2-Amino-5-hydroxyphenyl)-2…
Carotenoid biosynthesis	16	map00906	Strigolactone ABC-rings, , Abscisic aldehyde, , Presqualene diphosphate, , Dihydrophaseic acid, (-)-Dihydrophaseic acid, , Abscisate, Abscisic acid, (+)-Abscisic acid, ABA, , Phaseic acid, , 8'-Hydroxyabscisate, 8'-Hydroxyabscisic acid, , 4,4'-Diapolycopene, , Xanthoxin, 2-cis,4-trans-Xanthoxin, , Abscisic alcohol, , Xanthoxic acid, , Astaxanthin, (3S,3'S)-Astaxanthin, (3S,3'S)-3,3'-Dihydroxy-bet…
Folate biosynthesis	15	map00790	Chorismate, Chorismic acid, (3R,4R)-3-[(1-Carboxyethenyl)oxy]-4-hydroxycyclohexa-1,5-diene-1-carboxylate, , 4-Hydroxybenzoate, Hydroxybenzoic acid, 4-Hydroxybenzoic acid, Hydroxybenzenecarboxylic acid, , 6-Pyruvoyltetrahydropterin, 6-(1,2-Dioxopropyl)-5,6,7,8-tetrahydropterin, 6-Pyruvoyl-5,6,7,8-tetrahydropterin, , Sepiapterin, , N-[(7,8-Dihydropterin-6-yl)methyl]-4-(beta-D-ribofuranosyl)aniline …
Glucosinolate biosynthesis	15	map00966	4-Methyl-2-oxopentanoate, 2-Oxoisocaproate, , (S)-3-Methyl-2-oxopentanoic acid, (S)-3-Methyl-2-oxopentanoate, (3S)-3-Methyl-2-oxopentanoic acid, (3S)-3-Methyl-2-oxopentanoate, , S-(4-Methylthiobutylthiohydroximoyl)-L-cysteine, , L-Leucine, 2-Amino-4-methylvaleric acid, (2S)-alpha-2-Amino-4-methylvaleric acid, (2S)-alpha-Leucine, , L-Isoleucine, 2-Amino-3-methylvaleric acid, , 3-Phenylpropionaldox…
Carbon metabolism	15	map01200	D-arabino-Hex-3-ulose 6-phosphate, D-arabino-3-Hexulose 6-phosphate, D-arabino-6-Phospho-hex-3-ulose, , beta-D-Fructose 6-phosphate, , alpha-D-Glucose 6-phosphate, , D-Fructose 6-phosphate, D-Fructose 6-phosphoric acid, Neuberg ester, , beta-D-Glucose 6-phosphate, , L-Alanine, L-2-Aminopropionic acid, L-alpha-Alanine, , Mesaconate, 2-Methylfumarate, Mesaconic acid, Methylfumaric acid, (E)-2-Methy…
Fructose and mannose metabolism	15	map00051	beta-D-Fructose 2-phosphate, beta-D-Fructofuranose 2-phosphate, , D-Mannose 1-phosphate, alpha-D-Mannose 1-phosphate, , beta-D-Fructose 6-phosphate, , D-Allulose 6-phosphate, , D-Allose 6-phosphate, , D-Mannose 6-phosphate, , D-Fructose 1-phosphate, , Sorbose 1-phosphate, L-Sorbose 1P, L-xylo-Hexulose 1-phosphate, L-Sorbose 1-phosphate, , L-Fuconate, , L-Rhamnonate, 6-Deoxy-L-mannonic acid, , D-M…
Tropane, piperidine and pyridine alkaloid biosynthesis	14	map00960	(S)-2,3,4,5-Tetrahydropyridine-2-carboxylate, Delta1-Piperideine-6-L-carboxylate, , Delta1-Piperideine-2-carboxylate, 1,2-Didehydropiperidine-2-carboxylate, 1-Piperideine-2-carboxylate, , Pseudopelletierine, , L-Isoleucine, 2-Amino-3-methylvaleric acid, , Ecgonine methyl ester, Methyl ecgonine, , 3,6-Dihydronicotinic acid, , Tropate, Tropic acid, alpha-(Hydroxymethyl)phenylacetic acid, , Phenylla…
Phenylalanine, tyrosine and tryptophan biosynthesis	14	map00400	6-Deoxy-5-ketofructose 1-phosphate, 1-Deoxy-D-threo-hexo-2,5-diulose 6-phosphate, , D-Fructose 1-phosphate, , 3,4-Dihydroxybenzoate, 3,4-Dihydroxybenzoic acid, Protocatechuate, Protocatechuic acid, , 3-Dehydroshikimate, , 2-Dehydro-3-deoxy-D-arabino-heptonate 7-phosphate, 3-Deoxy-D-arabino-hept-2-ulosonate 7-phosphate, 3-Deoxy-arabino-heptulonate 7-phosphate, 3-Deoxy-D-arabino-heptulosonic acid 7…
Ascorbate and aldarate metabolism	12	map00053	L-Gulose 1-phosphate, , beta-L-Galactose 1-phosphate, L-Galactose 1-phosphate, , L-Arabinonate, , L-Lyxonate, L-Lyxonic acid, , L-Xylonate, L-Xylonic acid, , 2,5-Dioxopentanoate, 2-Oxoglutarate semialdehyde, , D-Glucarate, D-Glucaric acid, L-Gularic acid, D-Saccharic acid, D-Glucosaccharic acid, Glucaric acid, Glucarate, , D-Galactarate, D-Mucic acid, D-Galactaric acid, Galactaric acid, Galactara…
Pyrimidine metabolism	12	map00240	beta-Alanine, 3-Aminopropionic acid, 3-Aminopropanoate, , Ureidoacrylate, (Z)-3-Ureidoacrylate, , Uracil, , UDP, Uridine 5'-diphosphate, , 5-Hydroxymethyldeoxycytidylate, 5-Hydroxymethyldeoxycytidylic acid, 2'-Deoxy-5-hydroxymethylcytidine 5'-phosphate, , dUDP, 2'-Deoxyuridine 5'-diphosphate, , dTDP, Deoxythymidine 5'-diphosphate, , Deoxycytidine, 2'-Deoxycytidine, , 2'-Deoxy-5-hydroxymethylcytid…
Nicotinate and nicotinamide metabolism	11	map00760	6-Oxo-1,4,5,6-tetrahydronicotinate, 1,4,5,6-Tetrahydro-6-oxonicotinate, 1,4,5,6-Tetrahydro-6-oxonicotinic acid, , Nicotinamide, Nicotinic acid amide, Niacinamide, Vitamin PP, , Methylitaconate, 2-Methylene-3-methylsuccinate, , 2,3-Dimethylmaleate, Dimethylmaleic acid, , 2-Methyleneglutarate, alpha-Methylene glutarate, , 3-Succinoylpyridine, 4-Oxo-4-(pyridin-3-yl)butanoate, , 4-Oxo-1-(3-pyridyl)-1…
Cutin, suberine and wax biosynthesis	11	map00073	16-Hydroxypalmitate, 16-Hydroxypalmitic acid, , Octadec-9-ene-1,18-dioic-acid, , Hexadecanedioate, , 18-Oxooleate, , 9,10,18-Trihydroxystearate, , 9,10-Epoxy-18-hydroxystearate, , 10,16-Dihydroxyhexadecanoic acid, Hexadecanoic acid, 10,16-dihydroxy-, , 16-Oxopalmitate, , 18-Hydroxyoleate, , cis-9,10-Epoxystearic acid, , Hexadecanoic acid, Hexadecanoate, Hexadecylic acid, Palmitic acid, Palmitate,…
Pentose phosphate pathway	11	map00030	D-arabino-Hex-3-ulose 6-phosphate, D-arabino-3-Hexulose 6-phosphate, D-arabino-6-Phospho-hex-3-ulose, , beta-D-Fructose 6-phosphate, , alpha-D-Glucose 6-phosphate, , beta-D-Glucose 6-phosphate, , Deoxyribose, 2-Deoxy-D-erythro-pentose, Thyminose, 2-Deoxy-D-ribose, , beta-D-Glucose, beta-D-Glucopyranose, , D-Glucose, Grape sugar, Dextrose, Glucose, D-Glucopyranose, , Sedoheptulose 7-phosphate, D-S…
Biosynthesis of unsaturated fatty acids	10	map01040	(9Z,12Z,15Z)-Octadecatrienoic acid, alpha-Linolenic acid, 9,12,15-Octadecatrienoic acid, Linolenate, alpha-Linolenate, , (6Z,9Z,12Z)-Octadecatrienoic acid, 6,9,12-Octadecatrienoic acid, gamma-Linolenic acid, Gamolenic acid, , (5Z,8Z,11Z,14Z,17Z)-Icosapentaenoic acid, (5Z,8Z,11Z,14Z,17Z)-Eicosapentaenoic acid, Eicosapentaenoic acid, 5,8,11,14,17-Icosapentaenoic acid, (5Z,8Z,11Z,14Z,17Z)-Eicosapent…
Monobactam biosynthesis	10	map00261	Sulfazecin, SQ 26445, , L-4-Hydroxyphenylglycine, , 2,3,4,5-Tetrahydrodipicolinate, Delta1-Piperidine-2,6-dicarboxylate, L-2,3,4,5-Tetrahydrodipicolinate, (S)-2,3,4,5-Tetrahydropyridine-2,6-dicarboxylate, , Nocardicin A, , Isonocardicin A, 1-Azetidineacetic acid, , 4-Hydroxyphenylglyoxylate, 4-Hydroxybenzoylformate, 4-Hydroxyphenylglyoxylic acid, 2-(4-Hydroxyphenyl)-2-oxoacetate, , 3-(4-Hydroxyph…
Zeatin biosynthesis	10	map00908	UDP, Uridine 5'-diphosphate, , 5'-Methylthioadenosine, Methylthioadenosine, S-Methyl-5'-thioadenosine, 5-Methylthioadenosine, 5'-Deoxy-5'-(methylthio)adenosine, Thiomethyladenosine, MTA, , Dihydrozeatin riboside, , Isopentenyl adenosine, , trans-Zeatin riboside, , O-beta-D-Xylosylzeatin, O-beta-D-Xyloxylzeatin, , cis-Zeatin riboside, , Dihydrozeatin-O-glucoside, , UDP-glucose, UDPglucose, UDP-D-g…
Inositol phosphate metabolism	9	map00562	myo-Inositol 4-phosphate, D-myo-Inositol 4-phosphate, 1D-myo-Inositol 4-phosphate, 1D-myo-Inositol 4-monophosphate, Inositol 4-phosphate, , 1D-myo-Inositol 3-phosphate, D-myo-Inositol 3-phosphate, myo-Inositol 3-phosphate, Inositol 3-phosphate, 1D-myo-Inositol 3-monophosphate, D-myo-Inositol 3-monophosphate, myo-Inositol 3-monophosphate, Inositol 3-monophosphate, 1L-myo-Inositol 1-phosphate, L-my…
Glycolysis / Gluconeogenesis	9	map00010	D-Glucose 1-phosphate, alpha-D-Glucose 1-phosphate, Cori ester, D-Glucose alpha-1-phosphate, , beta-D-Fructose 6-phosphate, , alpha-D-Glucose 6-phosphate, , beta-D-Glucose 6-phosphate, , beta-D-Glucose, beta-D-Glucopyranose, , alpha-D-Glucose, , D-Glucose, Grape sugar, Dextrose, Glucose, D-Glucopyranose, , Arbutin 6-phosphate, Arbutin-6P, , Salicin 6-phosphate, Salicin-6P,
Purine metabolism	9	map00230	Xanthosine 5'-phosphate, Xanthylic acid, XMP, (9-D-Ribosylxanthine)-5'-phosphate, , 1-(5'-Phosphoribosyl)-5-amino-4-imidazolecarboxamide, 5'-Phosphoribosyl-5-amino-4-imidazolecarboxamide, 5'-Phospho-ribosyl-5-amino-4-imidazole carboxamide, AICAR, 5-Aminoimidazole-4-carboxamide ribotide, 5-Phosphoribosyl-4-carbamoyl-5-aminoimidazole, 5-Amino-1-(5-phospho-D-ribosyl)imidazole-4-carboxamide, 5-Amino-…
Valine, leucine and isoleucine biosynthesis	8	map00290	4-Methyl-2-oxopentanoate, 2-Oxoisocaproate, , (S)-3-Methyl-2-oxopentanoic acid, (S)-3-Methyl-2-oxopentanoate, (3S)-3-Methyl-2-oxopentanoic acid, (3S)-3-Methyl-2-oxopentanoate, , L-Leucine, 2-Amino-4-methylvaleric acid, (2S)-alpha-2-Amino-4-methylvaleric acid, (2S)-alpha-Leucine, , L-Isoleucine, 2-Amino-3-methylvaleric acid, , 2-Methylmaleate, Citraconate, Citraconic acid, Methylmaleic acid, , (R)…
Starch and sucrose metabolism	8	map00500	D-Glucose 1-phosphate, alpha-D-Glucose 1-phosphate, Cori ester, D-Glucose alpha-1-phosphate, , beta-D-Glucose 1-phosphate, , D-Fructose 6-phosphate, D-Fructose 6-phosphoric acid, Neuberg ester, , D-Glucose 6-phosphate, Glucose 6-phosphate, Robison ester, , D-Fructose, Levulose, Fruit sugar, D-arabino-Hexulose, , D-Glucose, Grape sugar, Dextrose, Glucose, D-Glucopyranose, , UDP-glucose, UDPglucose…
Cyanoamino acid metabolism	8	map00460	N-Hydroxy-L-isoleucine, , Alanine, 2-Aminopropionic acid, 2-Aminopropanoic acid, , (S)-4-Hydroxymandelonitrile, , L-Isoleucine, 2-Amino-3-methylvaleric acid, , Prunasin, (R)-Prunasin, , N-Hydroxy-L-tyrosine, , N,N-Dihydroxy-L-phenylalanine, , Dhurrin, (S)-4-Hydroxymandelonitrile beta-D-glucoside,
Histidine metabolism	8	map00340	Methylimidazole acetaldehyde, 1-Methylimidazole-4-acetaldehyde, Methylimidazoleacetaldehyde, , Methylimidazoleacetic acid, Tele-methylimidazoleacetic acid, 1-Methyl-4-imidazoleacetic acid, 1-Methylimidazole-4-acetate, Methylimidazoleacetate, , Dihydrourocanate, Deaminohistidine, 3-(1H-Imidazol-4-yl)propanoate, , Urocanate, Urocanic acid, , 1-(5'-Phosphoribosyl)-5-amino-4-imidazolecarboxamide, 5'-…
Cysteine and methionine metabolism	8	map00270	L-Alanine, L-2-Aminopropionic acid, L-alpha-Alanine, , 5-Methylthio-D-ribose, S-Methyl-5-thio-D-ribose, , 5'-S-Methyl-5'-thioinosine, 5'-Deoxy-5'-methylthioinosine, S-Methyl-5'-thioinosine, , S-Adenosyl-L-homocysteine, S-Adenosylhomocysteine, , 5'-Methylthioadenosine, Methylthioadenosine, S-Methyl-5'-thioadenosine, 5-Methylthioadenosine, 5'-Deoxy-5'-(methylthio)adenosine, Thiomethyladenosine, MTA…
Pentose and glucuronate interconversions	8	map00040	D-Glucose 1-phosphate, alpha-D-Glucose 1-phosphate, Cori ester, D-Glucose alpha-1-phosphate, , D-Xylonate, , L-Lyxonate, L-Lyxonic acid, , L-Xylonate, L-Xylonic acid, , 2,5-Dioxopentanoate, 2-Oxoglutarate semialdehyde, , Pectate, Pectic acid, alpha-D-Polygalacturonic acid, Poly(1,4-alpha-D-galacturonate), Poly(1,4-alpha-D-galacturonate)(n), (1,4-alpha-D-Galacturonide)n, [(1->4)-alpha-D-Galacturon…
Arginine and proline metabolism	8	map00330	Sarcosine, N-Methylglycine, , 2,5-Dioxopentanoate, 2-Oxoglutarate semialdehyde, , 4-Guanidinobutanamide, , N2-Succinyl-L-arginine, (2S)-2-(3-Carboxypropanoylamino)-5-(diaminomethylideneamino)pentanoic acid, , p-Coumaroylagmatine, N-(4-Guanidinobutyl)-4-hydroxycinnamide, N-(4-Guanidinobutyl)-4-hydroxycinnamamide, , Spermine, N,N'-Bis(3-aminopropyl)-1,4-butanediamine, , N2-Succinyl-L-ornithine, (2S…
Terpenoid backbone biosynthesis	8	map00900	(R)-5-Phosphomevalonate, (R)-5-Phosphomevaloonic acid, (R)-Mevalonic acid 5-phosphate, , (R)-Mevalonate 3-phosphate, (R)-3-Phosphomevalonate, , 2-C-Methyl-D-erythritol 4-phosphate, , (2E,6E)-Farnesol, 2-trans,6-trans-Farnesol, trans-Farnesol, , all-trans-Hexaprenyl diphosphate, , Dolichyl diphosphate, Dolichol diphosphate, , all-trans-Heptaprenyl diphosphate, , Isopentenyl phosphate,
Caffeine metabolism	7	map00232	1-Methylxanthine, , 3-Methylxanthine, , 7-Methylxanthine, , 7-Methylxanthosine, , 1,7-Dimethylxanthine, Paraxanthine, , Theophylline, 1,3-Dimethylxanthine, , Theobromine, 3,7-Dimethylxanthine,
Plant hormone signal transduction	7	map04075	(-)-Jasmonoyl-L-isoleucine, (-)-JA-L-Ile, , Salicylate, o-Hydroxybenzoic acid, Salicylic acid, , (-)-Jasmonic acid, Jasmonic acid, {(1R,2R)-3-Oxo-2-[(Z)pent-2-enyl]cyclopent-2-enyl}acetic acid, Jasmonate, (-)-Jasmonate, , Abscisate, Abscisic acid, (+)-Abscisic acid, ABA, , Gibberellin A4, , N6-(Delta2-Isopentenyl)-adenine, N6-(3-Methylbut-2-enyl)adenine, 6-(gamma,gamma-Dimethylallylamino)purine, …
Glycine, serine and threonine metabolism	6	map00260	Sarcosine, N-Methylglycine, , Ectoine, L-Ectoine, (4S)-2-Methyl-1,4,5,6-tetrahydropyrimidine-4-carboxylate, , L-2,4-Diaminobutanoate, alpha,gamma-Diaminobutyrate, L-2,4-Diaminobutyrate, , Betaine aldehyde, , N-Phospho-D-lombricine, , Tetrahydrofolate, 5,6,7,8-Tetrahydrofolate, Tetrahydrofolic acid, THF, (6S)-Tetrahydrofolate, (6S)-Tetrahydrofolic acid, (6S)-THFA,
Riboflavin metabolism	6	map00740	5-Amino-6-(5'-phospho-D-ribitylamino)uracil, 5-Amino-2,6-dioxy-4-(5'-phospho-D-ribitylamino)pyrimidine, 5-Amino-6-(5-phospho-D-ribitylamino)uracil, , Lumichrome, 7,8-Dimethylalloxazine, , Riboflavin, Lactoflavin, 7,8-Dimethyl-10-ribitylisoalloxazine, Vitamin B2, , Reduced riboflavin, , 2,5-Diamino-6-(5-phospho-D-ribitylamino)pyrimidin-4(3H)-one, 2,5-Diamino-6-(1-D-ribitylamino)pyrimidin-4(3H)-one…
Lysine degradation	6	map00310	N6-(L-1,3-Dicarboxypropyl)-L-lysine, Saccharopine, L-Saccharopine, N-[(S)-5-Amino-5-carboxypentyl]-L-glutamic acid, , (S)-2,3,4,5-Tetrahydropyridine-2-carboxylate, Delta1-Piperideine-6-L-carboxylate, , Delta1-Piperideine-2-carboxylate, 1,2-Didehydropiperidine-2-carboxylate, 1-Piperideine-2-carboxylate, , N6,N6,N6-Trimethyl-L-lysine, , D-Lysopine, N2-(D-1-Carboxyethyl)-L-lysine, Lysopine, , 4-Trim…
Stilbenoid, diarylheptanoid and gingerol biosynthesis	6	map00945	p-Coumaroyl quinic acid, trans-5-O-(4-Coumaroyl)-D-quinate, , Chlorogenate, Chlorogenic acid, Caffeoyl quinic acid, trans-5-O-Caffeoyl-D-quinate, , 1-(4-Hydroxyphenyl)-1-decene-3,5-dione, , Resveratrol, 3,4',5-Trihydroxystilbene, trans-Resveratrol, , 1-(3,4-Dihydroxyphenyl)-1-decene-3,5-dione, , 5-Hydroxy-1-(4-hydroxyphenyl)-3-decanone,
Phosphonate and phosphinate metabolism	6	map00440	N-Acetyldemethylphosphinothricin, N-Adpt, , N-Acetylbialaphos, N-Acetylphosphinothricin tripeptide, , Phosphonoformyl-CMP, CMP-5'-phosphonoformate, , CMP-N-trimethyl-2-aminoethylphosphonate, CMP-2-trimethylaminoethylphosphonate, , N-Trimethyl-2-aminoethylphosphonate, 2-Trimethylaminoethylphosphonate, , L-Phosphinothricin, Phosphinothricin, L-Glufosinate, L-2-Amino-4-(hydroxymethylphosphinyl)butan…
Vitamin B6 metabolism	5	map00750	2-Methyl-3-hydroxy-5-formylpyridine-4-carboxylate, 5-Formyl-3-hydroxy-2-methylpyridine-4-carboxylate, , Pyridoxine, Pyridoxol, , Pyridoxal, , Isopyridoxal, , 3-Hydroxy-2-methylpyridine-5-carboxylate,
Fatty acid metabolism	4	map01212	Tetradecanoyl-CoA, Myristoyl-CoA, , (9Z,12Z,15Z)-Octadecatrienoyl-CoA, alpha-Linolenoyl-CoA, , gamma-Linolenoyl-CoA, , Hexadecanoic acid, Hexadecanoate, Hexadecylic acid, Palmitic acid, Palmitate, Cetylic acid,
Valine, leucine and isoleucine degradation	4	map00280	4-Methyl-2-oxopentanoate, 2-Oxoisocaproate, , (S)-3-Methyl-2-oxopentanoic acid, (S)-3-Methyl-2-oxopentanoate, (3S)-3-Methyl-2-oxopentanoic acid, (3S)-3-Methyl-2-oxopentanoate, , L-Leucine, 2-Amino-4-methylvaleric acid, (2S)-alpha-2-Amino-4-methylvaleric acid, (2S)-alpha-Leucine, , L-Isoleucine, 2-Amino-3-methylvaleric acid,
Aminoacyl-tRNA biosynthesis	4	map00970	L-Alanine, L-2-Aminopropionic acid, L-alpha-Alanine, , L-Leucine, 2-Amino-4-methylvaleric acid, (2S)-alpha-2-Amino-4-methylvaleric acid, (2S)-alpha-Leucine, , L-Isoleucine, 2-Amino-3-methylvaleric acid, , Tetrahydrofolate, 5,6,7,8-Tetrahydrofolate, Tetrahydrofolic acid, THF, (6S)-Tetrahydrofolate, (6S)-Tetrahydrofolic acid, (6S)-THFA,
beta-Alanine metabolism	4	map00410	beta-Alanine, 3-Aminopropionic acid, 3-Aminopropanoate, , Uracil, , Carnosine, Nalpha-(beta-alanyl)-L-histidine, , Spermine, N,N'-Bis(3-aminopropyl)-1,4-butanediamine,
C5-Branched dibasic acid metabolism	4	map00660	4-Methylene-L-glutamate, , Itaconate, Itaconic acid, Methylenesuccinic acid, , Mesaconate, 2-Methylfumarate, Mesaconic acid, Methylfumaric acid, (E)-2-Methyl-2-butenedioic acid, , 2-Methylmaleate, Citraconate, Citraconic acid, Methylmaleic acid,
Phosphatidylinositol signaling system	4	map04070	myo-Inositol 4-phosphate, D-myo-Inositol 4-phosphate, 1D-myo-Inositol 4-phosphate, 1D-myo-Inositol 4-monophosphate, Inositol 4-phosphate, , 1D-myo-Inositol 3-phosphate, D-myo-Inositol 3-phosphate, myo-Inositol 3-phosphate, Inositol 3-phosphate, 1D-myo-Inositol 3-monophosphate, D-myo-Inositol 3-monophosphate, myo-Inositol 3-monophosphate, Inositol 3-monophosphate, 1L-myo-Inositol 1-phosphate, L-my…
Glycerophospholipid metabolism	4	map00564	Triethanolamine, Trolamine, , Choline phosphate, Phosphorylcholine, Phosphocholine, O-Phosphocholine, , Acetylcholine, O-Acetylcholine, , CDP-ethanolamine, Cytidine diphosphate ethanolamine,
Pantothenate and CoA biosynthesis	4	map00770	beta-Alanine, 3-Aminopropionic acid, 3-Aminopropanoate, , Uracil, , (R)-2,3-Dihydroxy-3-methylbutanoate, (R)-2,3-Dihydroxy-isovalerate, (R)-2,3-Dihydroxy-isovaleric acid, (2R)-2,3-Dihydroxy-3-methylbutanoate, , (R)-4-Phosphopantoate,
Carbon fixation in photosynthetic organisms	3	map00710	D-Fructose 6-phosphate, D-Fructose 6-phosphoric acid, Neuberg ester, , L-Alanine, L-2-Aminopropionic acid, L-alpha-Alanine, , Sedoheptulose 7-phosphate, D-Sedoheptulose 7-phosphate, D-altro-Heptulose 7-phosphate, altro-Heptulose 7-phosphate,
Alanine, aspartate and glutamate metabolism	3	map00250	L-Alanine, L-2-Aminopropionic acid, L-alpha-Alanine, , N-Acetyl-L-aspartate, N-Acetyl-L-aspartic acid, , N6-(1,2-Dicarboxyethyl)-AMP, N6-(1,2-Dicarboxyethyl)AMP, Adenylosuccinate, Adenylosuccinic acid,
Thiamine metabolism	3	map00730	N-Formyl-4-amino-5-aminomethyl-2-methylpyrimidine, 2-Methyl-4-amino-5-(formylaminomethyl)pyrimidine, FAMP, , Aminoimidazole ribotide, AIR, 1-(5'-Phosphoribosyl)-5-aminoimidazole, 5'-Phosphoribosyl-5-aminoimidazole, 1-(5-Phospho-D-ribosyl)-5-aminoimidazole, 5-Amino-1-(5-phospho-D-ribosyl)imidazole, 5-Amino-1-(5-phospho-beta-D-ribosyl)imidazole, , 4-Amino-5-aminomethyl-2-methylpyrimidine,
Fatty acid biosynthesis	3	map00061	Decanoic acid, Decanoate, Decylic acid, n-Capric acid, , Tetradecanoic acid, Tetradecanoate, Myristic acid, , Hexadecanoic acid, Hexadecanoate, Hexadecylic acid, Palmitic acid, Palmitate, Cetylic acid,
Selenocompound metabolism	3	map00450	L-Alanine, L-2-Aminopropionic acid, L-alpha-Alanine, , Glutathioselenol, GSSeH, , Selenodiglutathione, GSSeSG,
Glutathione metabolism	3	map00480	Glutathionylspermidine, N1-(gamma-L-Glutamyl-L-cysteinyl-glycyl)-spermidine, , Spermine, N,N'-Bis(3-aminopropyl)-1,4-butanediamine, , Glutathionylspermine,
N-Glycan biosynthesis	3	map00510	Dolichyl diphosphate, Dolichol diphosphate, , Dolichyl phosphate, Dolichol phosphate, , Dolichol,
Lysine biosynthesis	3	map00300	N6-(L-1,3-Dicarboxypropyl)-L-lysine, Saccharopine, L-Saccharopine, N-[(S)-5-Amino-5-carboxypentyl]-L-glutamic acid, , 2,3,4,5-Tetrahydrodipicolinate, Delta1-Piperidine-2,6-dicarboxylate, L-2,3,4,5-Tetrahydrodipicolinate, (S)-2,3,4,5-Tetrahydropyridine-2,6-dicarboxylate, , N6-Acetyl-LL-2,6-diaminoheptanedioate, N2-Acetyl-LL-2,6-diaminoheptanedioate, N6-Acetyl-LL-2,6-diaminopimelate, N2-Acetyl-LL-2…
Biotin metabolism	2	map00780	7,8-Diaminononanoate, 7,8-Diaminopelargonic acid, DAPA, , Pimelate, Pimelic acid, Heptanedioic acid, 6-Carboxyhexanoate,
Vancomycin resistance	2	map01502	D-Alanine, D-2-Aminopropionic acid, D-Ala, , L-Alanine, L-2-Aminopropionic acid, L-alpha-Alanine,
Betalain biosynthesis	2	map00965	2-Descarboxy-betanidin, , 3,4-Dihydroxy-L-phenylalanine, L-Dopa, 3-Hydroxy-L-tyrosine, L-beta-(3,4-Dihydroxyphenyl)alanine, Levodopa, Dihydroxy-L-phenylalanine,
Anthocyanin biosynthesis	2	map00942	Delphinidin 3-O-glucoside, Mirtillin, Delphinidin 3-glucoside, Delphinidin 3-O-beta-D-glucoside, , Pelargonidin 3-O-3'',6''-O-dimalonylglucoside,
Glycerolipid metabolism	2	map00561	D-Glucose 1-phosphate, alpha-D-Glucose 1-phosphate, Cori ester, D-Glucose alpha-1-phosphate, , UDP-glucose, UDPglucose, UDP-D-glucose, Uridine diphosphate glucose, UDP-alpha-D-glucose,
Fatty acid degradation	2	map00071	Tetradecanoyl-CoA, Myristoyl-CoA, , Hexadecanoic acid, Hexadecanoate, Hexadecylic acid, Palmitic acid, Palmitate, Cetylic acid,
One carbon pool by folate	2	map00670	5-Methyltetrahydrofolate, , Tetrahydrofolate, 5,6,7,8-Tetrahydrofolate, Tetrahydrofolic acid, THF, (6S)-Tetrahydrofolate, (6S)-Tetrahydrofolic acid, (6S)-THFA,
Fatty acid elongation	2	map00062	Tetradecanoyl-CoA, Myristoyl-CoA, , Hexadecanoic acid, Hexadecanoate, Hexadecylic acid, Palmitic acid, Palmitate, Cetylic acid,
Propanoate metabolism	2	map00640	beta-Alanine, 3-Aminopropionic acid, 3-Aminopropanoate, , Propionyladenylate, Propionyl-adenosine monophosphate,
Sphingolipid metabolism	1	map00600	Phytosphingosine, 4-D-Hydroxysphinganine,
AGE-RAGE signaling pathway in diabetic complications	1	map04933	D-Glucose, Grape sugar, Dextrose, Glucose, D-Glucopyranose,
Taurine and hypotaurine metabolism	1	map00430	L-Alanine, L-2-Aminopropionic acid, L-alpha-Alanine,
Butanoate metabolism	1	map00650	(R)-3-((R)-3-Hydroxybutanoyloxy)butanoate,
Sulfur relay system	1	map04122	L-Alanine, L-2-Aminopropionic acid, L-alpha-Alanine,
Photosynthesis	1	map00195	Plastoquinone,
Mannose type O-glycan biosynthesis	1	map00515	CDP-ribitol, CDP-L-ribitol, CDP 5-ester with D-ribitol,
Sulfur metabolism	1	map00920	L-Homocysteine, L-2-Amino-4-mercaptobutyric acid, Homocysteine,
Glyoxylate and dicarboxylate metabolism	1	map00630	Mesaconate, 2-Methylfumarate, Mesaconic acid, Methylfumaric acid, (E)-2-Methyl-2-butenedioic acid,

## Sheet: WT vs MT（ESI-）
Pathway	Count	Pathway ID	Metbolites
Metabolic pathways	346	map01100	D-Glucosamine, Chitosamine, 2-Amino-2-deoxy-D-glucose, , D-erythro-3-Methylmalate, (2R,3S)-3-Methylmalate, , (R)-2-Methylmalate, (R)-2-Methylmalic acid, (R)-Citramalate, (R)-Citramalic acid, (R)-alpha-Hydroxypyrotartaric acid, D-Citramalate, D-Citramalic acid, D-alpha-Hydroxypyrotartaric acid, (2R)-2-Hydroxy-2-methylbutanedioate, , L-Arabinono-1,4-lactone, L-Arabonolactone, , 2-Dehydro-3-deoxy-L-…
Biosynthesis of secondary metabolites	262	map01110	6-Deoxy-5-ketofructose 1-phosphate, 1-Deoxy-D-threo-hexo-2,5-diulose 6-phosphate, , (R)-Mevalonate 3-phosphate, (R)-3-Phosphomevalonate, , (R)-5-Phosphomevalonate, (R)-5-Phosphomevaloonic acid, (R)-Mevalonic acid 5-phosphate, , Hydroxypyruvate, Hydroxypyruvic acid, 3-Hydroxypyruvate, 3-Hydroxypyruvic acid, , (E)-4-Hydroxyphenylacetaldehyde oxime, (E)-[4-Hydroxyphenylacetaldehyde oxime], , N-Methy…
Flavonoid biosynthesis	58	map00941	Naringenin 7-O-beta-D-glucoside, Prunin, , 2',4,4',6'-Tetrahydroxychalcone 4'-O-glucoside, THC 4'-glucoside, Chalconaringenin 4'-glucoside, 2',4,4',6'-Tetrahydroxychalcone 4'-O-beta-D-glucoside, , Phlorizin chalcone, Chalcone 2'-O-glucoside, , 8-C-Glucosylnaringenin, , Naringin, Naringenin 7-O-neohesperidoside, Naringenin 7-O-[alpha-L-rhamnosyl-(1->2)-beta-D-glucoside], , 5-O-Caffeoylshikimic aci…
Isoflavonoid biosynthesis	40	map00943	9-Demethylmunduserone, , 7-Hydroxy-2',4',5'-trimethoxyisoflavone, , Pseudobaptigenin, , 2'-Hydroxydaidzein, 3-(2,4-Dihydroxyphenyl)-7-hydroxychromen-4-one, , 4',6,7-Trihydroxyisoflavone, 6-Hydroxydaidzein, , Genistein, 5,7,4'-Trihydroxyisoflavone, , Apigenin, 4',5,7-Trihydroxyflavone, 5,7,4'-Trihydroxyflavone, , 7,2'-Dihydroxy-4'-methoxy-isoflavanol, DMI, (3R,4R)-4'-Methoxyisoflavan-2',4,7-triol,…
Phenylpropanoid biosynthesis	38	map00940	5-O-Caffeoylshikimic acid, , L-Phenylalanine, (S)-alpha-Amino-beta-phenylpropionic acid, , Coniferyl alcohol, Coniferol, 4-(3-Hydroxy-1-propenyl)-2-methoxyphenol, trans-Coniferyl alcohol, , cis-beta-D-Glucosyl-2-hydroxycinnamate, beta-D-Glucosyl-2-coumarinate, , trans-beta-D-Glucosyl-2-hydroxycinnamate, beta-D-Glucosyl-2-coumarate, , Caffeate, Caffeic acid, 3,4-Dihydroxy-trans-cinnamate, trans-Ca…
Phenylalanine metabolism	31	map00360	4-Hydroxybenzoate, Hydroxybenzoic acid, 4-Hydroxybenzoic acid, Hydroxybenzenecarboxylic acid, , Salicylate, o-Hydroxybenzoic acid, Salicylic acid, , D-Phenylalanine, D-alpha-Amino-beta-phenylpropionic acid, , L-Phenylalanine, (S)-alpha-Amino-beta-phenylpropionic acid, , 2-Hydroxyphenylacetate, 2-Hydroxyphenylacetic acid, , 3-Hydroxyphenylacetate, 3-Hydroxyphenylacetic acid, , 4-Hydroxyphenylaceta…
Biosynthesis of amino acids	30	map01230	D-erythro-3-Methylmalate, (2R,3S)-3-Methylmalate, , (R)-2-Methylmalate, (R)-2-Methylmalic acid, (R)-Citramalate, (R)-Citramalic acid, (R)-alpha-Hydroxypyrotartaric acid, D-Citramalate, D-Citramalic acid, D-alpha-Hydroxypyrotartaric acid, (2R)-2-Hydroxy-2-methylbutanedioate, , Homoisocitrate, 3-Carboxy-2-hydroxyadipate, (-)-1-Hydroxy-1,2,4-butanetricarboxylate, (1R,2S)-1-Hydroxybutane-1,2,4-tricar…
Ubiquinone and other terpenoid-quinone biosynthesis	29	map00130	4-Hydroxybenzoate, Hydroxybenzoic acid, 4-Hydroxybenzoic acid, Hydroxybenzenecarboxylic acid, , gamma-Tocotrienol, , beta-Tocotrienol, , 6-Geranylgeranyl-2,3-dimethylbenzene-1,4-diol, , Phylloquinol, Vitamin K1 hydroquinone, Phytonadiol, , 4-(beta-D-Glucosyloxy)benzoate, 4-Hydroxybenzoate-O-glucoside, , (1R,6R)-6-Hydroxy-2-succinylcyclohexa-2,4-diene-1-carboxylate, (1R,6R)-2-Succinyl-6-hydroxy-2,…
Flavone and flavonol biosynthesis	29	map00944	Quercetin 3,3',7-trissulfate, , Quercetin 3,4',7-trissulfate, , Quercetin 3-O-glucoside, Isoquercitrin, 2-(3,4-Dihidroxyphenyl)-3-(beta-D-glucofuranosyloxy)-5,7-dihydroxy-4H-1-benzopyran-4-one, Isotrifoliin, , Quercetin, 3,3',4,5,7-Pentahydroxyflavone, 3,5,7,3',4'-Pentahydroxyflavone, , Kaempferol 3-O-beta-D-glucosylgalactoside, , Quercetin 3-O-rhamnoside 7-O-glucoside, , Rutin, 3-[[6-O-(6-Deoxy-…
2-Oxocarboxylic acid metabolism	28	map01210	D-erythro-3-Methylmalate, (2R,3S)-3-Methylmalate, , (R)-2-Methylmalate, (R)-2-Methylmalic acid, (R)-Citramalate, (R)-Citramalic acid, (R)-alpha-Hydroxypyrotartaric acid, D-Citramalate, D-Citramalic acid, D-alpha-Hydroxypyrotartaric acid, (2R)-2-Hydroxy-2-methylbutanedioate, , Homoisocitrate, 3-Carboxy-2-hydroxyadipate, (-)-1-Hydroxy-1,2,4-butanetricarboxylate, (1R,2S)-1-Hydroxybutane-1,2,4-tricar…
Porphyrin and chlorophyll metabolism	28	map00860	Magnesium protoporphyrin, Magnesium protoporphyrin IX, Mg-protoporphyrin IX, , Uroporphyrin III, , Uroporphyrin I, , L-Glutamate, L-Glutamic acid, L-Glutaminic acid, Glutamate, , Uroporphyrinogen I, , Uroporphyrinogen III, , D-1-Aminopropan-2-ol O-phosphate, (R)-1-Aminopropan-2-yl phosphate, , Fe-coproporphyrin III, Coproheme III, , Primary fluorescent chlorophyll catabolite, , 12-Ethyl-8-propylb…
Amino sugar and nucleotide sugar metabolism	27	map00520	UDP-2-acetamido-3-amino-2,3-dideoxy-alpha-D-glucuronate, , D-Glucosamine, Chitosamine, 2-Amino-2-deoxy-D-glucose, , D-Galacturonate, D-Galacturonic acid, , D-Glucuronate, Glucuronic acid, Glucuronate, , D-Glucosamine 6-phosphate, D-Glucosamine phosphate, , alpha-D-Glucosamine 1-phosphate, D-Glucosamine 1-phosphate, , UDP-N-acetyl-D-galactosamine, UDP-N-acetyl-alpha-D-galactosamine, , UDP-N-acetyl…
Galactose metabolism	27	map00052	D-Galactosamine, D-Chondrosamine, 2-Amino-2-deoxy-D-galactose, , D-Galactosamine 6-phosphate, , myo-Inositol, D-myo-Inositol, 1D-myo-Inositol, L-myo-Inositol, 1L-myo-Inositol, meso-Inositol, Inositol, Dambose, Cyclohexitol, Meat sugar, Bios I, , alpha-D-Glucose, , D-Galactose, D-Galactopyranose, , D-Fructose, Levulose, Fruit sugar, D-arabino-Hexulose, , D-Mannose, Mannose, Seminose, Carubinose, D…
ABC transporters	25	map02010	D-Galacturonate, D-Galacturonic acid, , L-Phenylalanine, (S)-alpha-Amino-beta-phenylpropionic acid, , Phthalate, o-Phthalic acid, 1,2-Benzenedicarboxylic acid, , myo-Inositol, D-myo-Inositol, 1D-myo-Inositol, L-myo-Inositol, 1L-myo-Inositol, meso-Inositol, Inositol, Dambose, Cyclohexitol, Meat sugar, Bios I, , D-Fructose, Levulose, Fruit sugar, D-arabino-Hexulose, , D-Mannose, Mannose, Seminose, …
Tyrosine metabolism	25	map00350	Gentisate aldehyde, 2,5-Dihydroxybenzaldehyde, , 2,5-Dihydroxybenzoate, 2,5-Dihydroxybenzoic acid, Gentisic acid, Hydroquinonecarboxylic acid, Gentisate, , Hydroquinone, p-Benzenediol, 1,4-Benzenediol, 1,4-Dihydroxybenzene, Benzene-1,4-diol, Quinol, 4-Hydroxyphenol, , 3,4-Dihydroxyphenylacetaldehyde, Protocatechuatealdehyde, , 3-Hydroxyphenylacetate, 3-Hydroxyphenylacetic acid, , (R)-3-(3,4-Dihyd…
Fructose and mannose metabolism	23	map00051	2-Dehydro-3-deoxy-L-fuconate, , L-Rhamnono-1,4-lactone, L-Rhamno-1,4-lactone, , L-Fucono-1,5-lactone, , 2-Dehydro-3-deoxy-L-rhamnonate, , alpha-D-Glucose, , D-Fructose, Levulose, Fruit sugar, D-arabino-Hexulose, , D-Mannose, Mannose, Seminose, Carubinose, D-Mannopyranose, , L-Fuconate, , L-Rhamnonate, 6-Deoxy-L-mannonic acid, , L-Sorbose, L-xylo-Hexulose, , D-Allose, , 2-O-(alpha-D-Mannosyl)-D-gl…
Linoleic acid metabolism	23	map00591	Linoleate, Linoleic acid, (9Z,12Z)-Octadecadienoic acid, 9-cis,12-cis-Octadecadienoate, 9-cis,12-cis-Octadecadienoic acid, , Rumenic acid, 9-cis,11-trans-Octadecadienoate, (9Z,11E)-Octadecadienoic acid, , 12,13-DHOME, 12,13-DHOA, (9Z)-12,13-Dihydroxyoctadec-9-enoic acid, , 9,10-DHOME, 9,10-DHOA, (12Z)-9,10-Dihydroxyoctadec-12-enoic acid, , 9,12,13-TriHOME, 9(S),12(S),13(S)-Trihydroxy-10(E)-octade…
Pentose and glucuronate interconversions	22	map00040	2-Dehydro-3-deoxy-D-xylonate, 2-Dehydro-3-deoxy-D-arabinonate, 2-Dehydro-3-deoxy-D-pentonate, (4S)-4,5-Dihydroxy-2-oxopentanoate, , D-Xylonolactone, D-Xylono-1,5-lactone, , 3-Dehydro-L-gulonate, , D-Fructuronate, D-Fructuronic acid, , D-Galacturonate, D-Galacturonic acid, , D-Tagaturonate, D-Tagaturonic acid, , D-Glucuronate, Glucuronic acid, Glucuronate, , D-Glucose 1-phosphate, alpha-D-Glucose …
Ascorbate and aldarate metabolism	22	map00053	L-Arabinono-1,4-lactone, L-Arabonolactone, , 2-Dehydro-3-deoxy-L-arabinonate, 2-Dehydro-3-deoxy-L-pentonate, , 3-Dehydro-L-gulonate, , D-Galacturonate, D-Galacturonic acid, , D-Tagaturonate, D-Tagaturonic acid, , D-Glucuronate, Glucuronic acid, Glucuronate, , 2-Hydroxy-3-oxopropanoate, Tartronate semialdehyde, , myo-Inositol, D-myo-Inositol, 1D-myo-Inositol, L-myo-Inositol, 1L-myo-Inositol, meso-…
Carbon metabolism	21	map01200	Hydroxypyruvate, Hydroxypyruvic acid, 3-Hydroxypyruvate, 3-Hydroxypyruvic acid, , alpha-D-Glucose, , beta-D-Glucose, beta-D-Glucopyranose, , L-Glutamate, L-Glutamic acid, L-Glutaminic acid, Glutamate, , L-threo-3-Methylaspartate, (2S,3S)-3-Methylaspartate, , O-Acetyl-L-serine, O3-Acetyl-L-serine, , Sedoheptulose 7-phosphate, D-Sedoheptulose 7-phosphate, D-altro-Heptulose 7-phosphate, altro-Heptul…
alpha-Linolenic acid metabolism	21	map00592	9-Oxononanoic acid, , (Z)-3-Hexen-1-ol acetate, (3Z)-Hex-3-en-1-yl acetate, cis-3-Hexenyl acetate, , Methyl jasmonate, (-)-Methyl jasmonate, , (+)-7-Isomethyljasmonate, , (-)-Jasmonic acid, Jasmonic acid, {(1R,2R)-3-Oxo-2-[(Z)pent-2-enyl]cyclopent-2-enyl}acetic acid, Jasmonate, (-)-Jasmonate, , (+)-7-Isojasmonic acid, , Colnelenic acid, (8E)-9-[(1E,3Z,6Z)-Nona-1,3,6-trien-1-yloxy]non-8-enoate, , …
Starch and sucrose metabolism	20	map00500	D-Fructose, Levulose, Fruit sugar, D-arabino-Hexulose, , D-Glucose, Grape sugar, Dextrose, Glucose, D-Glucopyranose, , 3-Ketosucrose, 3-Dehydro-alpha-D-glucosyl-beta-D-fructofuranoside, , Maltose 6'-phosphate, , Sucrose 6'-phosphate, Sucrose 6F-phosphate, , alpha,alpha'-Trehalose 6-phosphate, Trehalose 6-phosphate, , Sucrose 6-phosphate, 6-Phosphosucrose, 6-O-Phosphonosucrose, beta-D-Fructofurano…
Steroid biosynthesis	20	map00100	4alpha-Methyl-5alpha-ergosta-8,14,24(28)-trien-3beta-ol, Delta8,14-Sterol, , 5-Dehydroavenasterol, , 4,4-Dimethyl-5alpha-cholesta-8,14,24-trien-3beta-ol, , 5,7,24(28)-Ergostatrienol, Ergosta-5,7,24(28)-trien-3beta-ol, , 5-Dehydroepisterol, , 4alpha-Methylzymosterol-4-carboxylate, 4alpha-Carboxy-4beta-methyl-5alpha-cholesta-8,24-dien-3beta-ol, , Vitamin D2, Ergocalciferol, , 3-Keto-4-methylzymoste…
Biosynthesis of secondary metabolites - unclassified	20	map00999	Kanosamine, D-Kanosamine, 3-Amino-3-deoxy-D-glucose, , Kanosamine 6-phosphate, D-Kanosamine 6-phosphate, , Anthranilate, Anthranilic acid, o-Aminobenzoic acid, Vitamin L1, 2-Aminobenzoate, , (3E)-3-[(1R,5R,6S)-5-Hydroxy-7-oxabicyclo[4.1.0]heptan-2-ylidene]-2-oxopropanoate, Epoxy-3E-H2HPP, , Coniferyl alcohol, Coniferol, 4-(3-Hydroxy-1-propenyl)-2-methoxyphenol, trans-Coniferyl alcohol, , N(omega)…
Arachidonic acid metabolism	18	map00590	Leukotriene D4, LTD4, , 20-COOH-Leukotriene B4, 20-COOH-LTB4, 20-Carboxy-leukotriene B4, 5,12-Dihydroxy-Delta5,8,11,14-eicosapolyendioic acid, , 16(R)-HETE, (5Z,8Z,11Z,14Z)-(16R)-16-Hydroxyeicosa-5,8,11,14-tetraenoic acid, (5Z,8Z,11Z,14Z)-(16R)-16-Hydroxyicosa-5,8,11,14-tetraenoic acid, , 5,6-EET, (8Z,11Z,14Z)-5,6-Epoxyeicosa-8,11,14-trienoic acid, (8Z,11Z,14Z)-5,6-Epoxyicosa-8,11,14-trienoic aci…
Phenylalanine, tyrosine and tryptophan biosynthesis	17	map00400	6-Deoxy-5-ketofructose 1-phosphate, 1-Deoxy-D-threo-hexo-2,5-diulose 6-phosphate, , Anthranilate, Anthranilic acid, o-Aminobenzoic acid, Vitamin L1, 2-Aminobenzoate, , 3-Hydroxybenzoate, 3-Hydroxybenzoic acid, m-Hydroxybenzoic acid, , 3,4-Dihydroxybenzoate, 3,4-Dihydroxybenzoic acid, Protocatechuate, Protocatechuic acid, , L-Phenylalanine, (S)-alpha-Amino-beta-phenylpropionic acid, , Prephenate, …
Pentose phosphate pathway	17	map00030	2-Keto-D-gluconic acid, 2-Dehydro-D-gluconate, 2-Dehydro-D-gluconic acid, alpha-D-arabino-2-Hexulosonic acid, , Deoxyribose, 2-Deoxy-D-erythro-pentose, Thyminose, 2-Deoxy-D-ribose, , beta-D-Glucose, beta-D-Glucopyranose, , D-Glucose, Grape sugar, Dextrose, Glucose, D-Glucopyranose, , Sedoheptulose 7-phosphate, D-Sedoheptulose 7-phosphate, D-altro-Heptulose 7-phosphate, altro-Heptulose 7-phosphate…
Inositol phosphate metabolism	16	map00562	5-Dehydro-L-gluconate, 5-Keto-L-gluconate, , D-Tagaturonate, D-Tagaturonic acid, , D-Glucuronate, Glucuronic acid, Glucuronate, , myo-Inositol, D-myo-Inositol, 1D-myo-Inositol, L-myo-Inositol, 1L-myo-Inositol, meso-Inositol, Inositol, Dambose, Cyclohexitol, Meat sugar, Bios I, , 1D-chiro-Inositol, 1,2,4/3,5,6-Cyclohexane-1,2,3,4,5,6-hexol, (+)-Inositol, , scyllo-Inositol, Scyllitol, , D-Bornesito…
Isoquinoline alkaloid biosynthesis	16	map00950	3,4-Dihydroxybenzaldehyde, Protocatechualdehyde, , 3,4-Dihydroxyphenylacetaldehyde, Protocatechuatealdehyde, , 3-(4-Hydroxyphenyl)pyruvate, 4-Hydroxyphenylpyruvate, p-Hydroxyphenylpyruvic acid, , Chelirubine, , (S)-1-Hydroxy-N-methylcanadine, , 4-Coumarate, p-Coumaric acid, trans-4-Hydroxycinnamate, trans-p-Hydroxycinnamate, 4-Hydroxycinnamic acid, 4-Hydroxycinnamate, , Isoalangiside, , Alangisid…
Carotenoid biosynthesis	13	map00906	Strigolactone ABC-rings, , 8'-Hydroxyabscisate, 8'-Hydroxyabscisic acid, , Phaseic acid, , Abscisate, Abscisic acid, (+)-Abscisic acid, ABA, , Dihydrophaseic acid, (-)-Dihydrophaseic acid, , Astaxanthin, (3S,3'S)-Astaxanthin, (3S,3'S)-3,3'-Dihydroxy-beta,beta-carotene-4,4'-dione, , 2,2'-Diketospirilloxanthin, 2,2'-Dioxospirilloxanthin, , Phoenicoxanthin, Adonirubin, , Caloxanthin, , Capsanthin, ,…
Cutin, suberine and wax biosynthesis	12	map00073	Hexadecanedioate, , 9,10-Epoxy-18-hydroxystearate, , 9,10,18-Trihydroxystearate, , 10,16-Dihydroxyhexadecanoic acid, Hexadecanoic acid, 10,16-dihydroxy-, , 18-Oxooleate, , 18-Hydroxyoleate, , cis-9,10-Epoxystearic acid, , Octadec-9-ene-1,18-dioic-acid, , 16-Oxopalmitate, , 9,10-Dihydroxystearate, , Hexadecanoic acid, Hexadecanoate, Hexadecylic acid, Palmitic acid, Palmitate, Cetylic acid, , (9Z)-…
Purine metabolism	12	map00230	2',3'-Cyclic GMP, , 3',5'-Cyclic GMP, Guanosine 3',5'-cyclic monophosphate, Guanosine 3',5'-cyclic phosphate, Cyclic GMP, cGMP, , Aminoimidazole ribotide, AIR, 1-(5'-Phosphoribosyl)-5-aminoimidazole, 5'-Phosphoribosyl-5-aminoimidazole, 1-(5-Phospho-D-ribosyl)-5-aminoimidazole, 5-Amino-1-(5-phospho-D-ribosyl)imidazole, 5-Amino-1-(5-phospho-beta-D-ribosyl)imidazole, , IMP, Inosinic acid, Inosine mo…
Nicotinate and nicotinamide metabolism	11	map00760	6-Hydroxynicotinate, 6-Hydroxynicotinic acid, , N-Methylnicotinate, Trigonelline, Trigenelline, 1-Methylpyridinio-3-carboxylate, Betaine nicotinate, Caffearin, Gynesine, , (2R,3S)-2,3-Dimethylmalate, , (S)-2-(Hydroxymethyl)glutarate, , Nicotinamide D-ribonucleotide, NMN, Nicotinamide mononucleotide, Nicotinamide ribonucleotide, Nicotinamide nucleotide, beta-Nicotinamide D-ribonucleotide, beta-Nic…
Butanoate metabolism	11	map00650	2-Hydroxyglutarate, alpha-Hydroxyglutarate, , (R)-Acetoin, (R)-2-Acetoin, (R)-3-Hydroxy-2-butanone, (R)-Dimethylketol, (R)-3-Hydroxybutan-2-one, , Butanoic acid, Butanoate, Butyrate, Butyric acid, , (S)-Acetoin, (S)-2-Acetoin, , (R)-3-((R)-3-Hydroxybutanoyloxy)butanoate, , L-Glutamate, L-Glutamic acid, L-Glutaminic acid, Glutamate, , Fumarate, Fumaric acid, trans-Butenedioic acid, , Maleic acid, …
Pyrimidine metabolism	11	map00240	Malonate, Malonic acid, Propanedioic acid, , Deoxycytidine, 2'-Deoxycytidine, , Pseudouridine 5'-phosphate, , UMP, Uridylic acid, Uridine monophosphate, Uridine 5'-monophosphate, 5'Uridylic acid, , 3'-UMP, Uridine 3'-monophosphate, Uridine 3'-phosphate, , Pseudouridine, , Uridine, , 2'-Deoxy-5-hydroxymethylcytidine-5'-triphosphate, , dUMP, Deoxyuridylic acid, Deoxyuridine monophosphate, Deoxyurid…
Valine, leucine and isoleucine biosynthesis	11	map00290	D-erythro-3-Methylmalate, (2R,3S)-3-Methylmalate, , (R)-2-Methylmalate, (R)-2-Methylmalic acid, (R)-Citramalate, (R)-Citramalic acid, (R)-alpha-Hydroxypyrotartaric acid, D-Citramalate, D-Citramalic acid, D-alpha-Hydroxypyrotartaric acid, (2R)-2-Hydroxy-2-methylbutanedioate, , (2R,3S)-3-Isopropylmalate, 3-Isopropylmalate, 3-Carboxy-2-hydroxy-4-methylpentanoate, 2-D-threo-Hydroxy-3-carboxy-isocapro…
C5-Branched dibasic acid metabolism	10	map00660	D-threo-3-Methylmalate, , D-erythro-3-Methylmalate, (2R,3S)-3-Methylmalate, , (R)-2-Methylmalate, (R)-2-Methylmalic acid, (R)-Citramalate, (R)-Citramalic acid, (R)-alpha-Hydroxypyrotartaric acid, D-Citramalate, D-Citramalic acid, D-alpha-Hydroxypyrotartaric acid, (2R)-2-Hydroxy-2-methylbutanedioate, , 2-Hydroxyglutarate, alpha-Hydroxyglutarate, , L-threo-3-Methylmalate, , (S)-2-Methylmalate, (S)-…
Arginine and proline metabolism	9	map00330	N(omega)-Hydroxyarginine, N(omega)-Hydroxy-L-arginine, , L-Arginine phosphate, N5-[Imino(phosphonoamino)methyl]L-ornithine, omega-N-Phosphoarginine, Arginine phosphate, L-Arginine-NG-phosphoric acid, Phosphoarginine A, N-Phospho-L-arginine, N(omega)-Phospho-L-arginine, Phosphoarginine, , L-Glutamate, L-Glutamic acid, L-Glutaminic acid, Glutamate, , 2-Oxo-4-hydroxy-5-aminovalerate, , L-4-Hydroxygl…
Glucosinolate biosynthesis	9	map00966	(E)-4-Hydroxyphenylacetaldehyde oxime, (E)-[4-Hydroxyphenylacetaldehyde oxime], , (S)-3-Methyl-2-oxopentanoic acid, (S)-3-Methyl-2-oxopentanoate, (3S)-3-Methyl-2-oxopentanoic acid, (3S)-3-Methyl-2-oxopentanoate, , 4-Methyl-2-oxopentanoate, 2-Oxoisocaproate, , L-Phenylalanine, (S)-alpha-Amino-beta-phenylpropionic acid, , L-Tryptophan, Tryptophan, (S)-alpha-Amino-beta-(3-indolyl)-propionic acid, , …
Glycolysis / Gluconeogenesis	9	map00010	Salicin, Salicoside, , alpha-D-Glucose, , beta-D-Glucose, beta-D-Glucopyranose, , D-Glucose, Grape sugar, Dextrose, Glucose, D-Glucopyranose, , Thiamin diphosphate, Thiamine diphosphate, Thiamin pyrophosphate, TPP, ThPP, , beta-D-Glucose 6-phosphate, , beta-D-Fructose 6-phosphate, , alpha-D-Glucose 6-phosphate, , D-Glucose 1-phosphate, alpha-D-Glucose 1-phosphate, Cori ester, D-Glucose alpha-1-ph…
Monobactam biosynthesis	8	map00261	L-4-Hydroxyphenylglycine, , 4-Hydroxyphenylglyoxylate, 4-Hydroxybenzoylformate, 4-Hydroxyphenylglyoxylic acid, 2-(4-Hydroxyphenyl)-2-oxoacetate, , 3-(4-Hydroxyphenyl)pyruvate, 4-Hydroxyphenylpyruvate, p-Hydroxyphenylpyruvic acid, , SQ 26180, , (S)-4-Hydroxymandelate, (S)-2-Hydroxy-2-(4-hydroxyphenyl)acetate, L-4-Hydroxymandelate, L-p-Hydroxymandelate, , L-Arginine, (S)-2-Amino-5-guanidinovaleric …
Tryptophan metabolism	8	map00380	3-Methoxyanthranilate, 3-Methoxyanthranilic acid, , Anthranilate, Anthranilic acid, o-Aminobenzoic acid, Vitamin L1, 2-Aminobenzoate, , 8-Methoxykynurenate, Xanthurenic acid 8-methyl ether, , 5-Hydroxyindolepyruvate, , L-Tryptophan, Tryptophan, (S)-alpha-Amino-beta-(3-indolyl)-propionic acid, , Indole-3-ethanol, Tryptophol, , 2-Aminophenoxazin-3-one, 3-Aminophenoxazone, Isophenoxazine, , N-Methyl…
Monoterpenoid biosynthesis	8	map00902	7-Deoxyloganate, , Asperuloside, , Loganin, , 7-Deoxyloganetate, (1S,4aS,7S,7aR)-1-Hydroxy-7-methyl-1,4a,5,6,7,7a-hexahydrocyclopenta[c]pyran-4-carboxylate, , Secologanin, (-)-Secologanin, , Deoxyloganin, 7-Deoxyloganin, , Iridotrial, (1S,2R,3S)-2-Formyl-alpha-(hydroxymethylene)-3-methylcyclopentaneacetaldehyde, , 7-Deoxyloganetin,
Stilbenoid, diarylheptanoid and gingerol biosynthesis	8	map00945	5-O-Caffeoylshikimic acid, , p-Coumaroyl quinic acid, trans-5-O-(4-Coumaroyl)-D-quinate, , Chlorogenate, Chlorogenic acid, Caffeoyl quinic acid, trans-5-O-Caffeoyl-D-quinate, , Resveratrol, 3,4',5-Trihydroxystilbene, trans-Resveratrol, , Curcumin diglucoside, , 4-Coumaroylshikimate, trans-5-O-(4-Coumaroyl)shikimate, , Demethoxycurcumin, , 5-Hydroxy-1-(4-hydroxyphenyl)-3-decanone,
Terpenoid backbone biosynthesis	8	map00900	(R)-Mevalonate 3-phosphate, (R)-3-Phosphomevalonate, , (R)-5-Phosphomevalonate, (R)-5-Phosphomevaloonic acid, (R)-Mevalonic acid 5-phosphate, , (R)-Mevalonate, Mevalonic acid, 3,5-Dihydroxy-3-methylvaleric acid, , Isopentenyl phosphate, , 1-Deoxy-D-xylulose 5-phosphate, , 2-C-Methyl-D-erythritol 4-phosphate, , Dehydrodolichol diphosphate, Dehydrodolichyl diphosphate, ditrans,polycis-Polyprenyl di…
Caffeine metabolism	8	map00232	Caffeine, 1,3,7-Trimethylxanthine, , 3,6,8-Trimethylallantoin, , 3-Methylxanthine, , 1-Methylxanthine, , 7-Methylxanthine, , Theophylline, 1,3-Dimethylxanthine, , 1,7-Dimethylxanthine, Paraxanthine, , Theobromine, 3,7-Dimethylxanthine,
Pantothenate and CoA biosynthesis	7	map00770	(R)-4-Phosphopantoate, , (R)-3,3-Dimethylmalate, , (R)-2,3-Dihydroxy-3-methylbutanoate, (R)-2,3-Dihydroxy-isovalerate, (R)-2,3-Dihydroxy-isovaleric acid, (2R)-2,3-Dihydroxy-3-methylbutanoate, , (R)-Pantoate, Pantoate, Pantoic acid, , (R)-4-Dehydropantoate, , 2-Dehydropantoate, , Pantetheine, (R)-Pantetheine,
Riboflavin metabolism	7	map00740	5-Amino-6-(1-D-ribitylamino)uracil, 5-Amino-6-(D-ribitylamino)uracil, 6-(1-D-Ribitylamino)-5-amino-2,4-dihydroxypyrimidine, 6-(1-D-Ribitylamino)-5-aminouracil, 4-(1-D-Ribitylamino)-5-amino-2,6-dihydroxypyrimidine, , D-Ribulose 5-phosphate, , L-3,4-Dihydroxybutan-2-one 4-phosphate, 1-Deoxy-L-glycero-tetrulose 4-phosphate, 2-Hydroxy-3-oxobutyl phosphate, , 7-Hydroxy-6-methyl-8-ribityllumazine, 7-Ox…
Diterpenoid biosynthesis	7	map00904	10-Deacetyl-2-debenzoylbaccatin III, , Gibberellin A8, 2beta-Hydroxygibberellin 1, , Gibberellin A4, , Gibberellin A20, Gibberellin 20, , Gibberellin A51, , Gibberellin A44 diacid, Gibberellin A44 open lactone, , Gibberellin A37 open lactone,
Vitamin B6 metabolism	7	map00750	Pyridoxal, , Isopyridoxal, , 4-Pyridoxate, 4-Pyridoxic acid, , 3-Hydroxy-4-hydroxymethyl-2-methylpyridine-5-carboxylate, 5-Pyridoxate, 5-Pyridoxic acid, , Pyridoxamine phosphate, Pyridoxamine 5-phosphate, Pyridoxamine 5'-phosphate, , Succinate semialdehyde, Succinic semialdehyde, 4-Oxobutanoate, , D-Ribulose 5-phosphate,
Pyruvate metabolism	7	map00620	(R)-2-Hydroxybutane-1,2,4-tricarboxylate, Homocitrate, Homocitric acid, 3-Hydroxy-3-carboxyadipic acid, (R)-2-Hydroxy-1,2,4-butanetricarboxylic acid, , (R)-2-Ethylmalate, , 2-Propylmalate, 2-Propylmalic acid, Malic acid, 2-propyl-, , alpha-Isopropylmalate, (2S)-2-Isopropylmalate, (2S)-2-Hydroxy-2-isopropylsuccinic acid, 2-Isopropylmalic acid, 3-Carboxy-3-hydroxy-4-methylpentanoate, 3-Carboxy-3-hy…
Folate biosynthesis	6	map00790	4-Aminobenzoate, ABEE, 4-Aminobenzoic acid, p-Aminobenzoate, , 4-Hydroxybenzoate, Hydroxybenzoic acid, 4-Hydroxybenzoic acid, Hydroxybenzenecarboxylic acid, , Chorismate, Chorismic acid, (3R,4R)-3-[(1-Carboxyethenyl)oxy]-4-hydroxycyclohexa-1,5-diene-1-carboxylate, , 7-Carboxy-7-carbaguanine, 7-Carboxy-7-deazaguanine, , 5,6,7,8-Tetrahydromethanopterin, H4MPT, THMPT, Tetrahydromethanopterin, , 2,5-…
Propanoate metabolism	6	map00640	(2S,3R)-3-Hydroxybutane-1,2,3-tricarboxylate, Methylisocitrate, Methylisocitric acid, , 2-Methylcitrate, (2S,3S)-2-Methylcitrate, 2-Hydroxybutane-1,2,3-tricarboxylate, (2S,3S)-2-Hydroxybutane-1,2,3-tricarboxylate, , Thiamin diphosphate, Thiamine diphosphate, Thiamin pyrophosphate, TPP, ThPP, , 2-Oxobutanoate, 2-Ketobutyric acid, 2-Oxobutyric acid, 2-Oxobutyrate, 2-Oxobutanoic acid, alpha-Ketobuty…
Phosphonate and phosphinate metabolism	6	map00440	N-Acetyldemethylphosphinothricin, N-Adpt, , 2-Aminoethylphosphonate, (2-Aminoethyl)phosphonate, Ciliatine, , N-Trimethyl-2-aminoethylphosphonate, 2-Trimethylaminoethylphosphonate, , D-Ribose 5-phosphate, Ribose 5-phosphate, , Rhizocticin D, , Rhizocticin C,
Glyoxylate and dicarboxylate metabolism	6	map00630	Hydroxypyruvate, Hydroxypyruvic acid, 3-Hydroxypyruvate, 3-Hydroxypyruvic acid, , 2-Hydroxy-3-oxopropanoate, Tartronate semialdehyde, , 3-Ethylmalate, , 3-Propylmalate, , L-Glutamate, L-Glutamic acid, L-Glutaminic acid, Glutamate, , L-threo-3-Methylaspartate, (2S,3S)-3-Methylaspartate,
Anthocyanin biosynthesis	6	map00942	Cyanidin 3-(6-p-caffeoyl)glucoside, , Delphinidin 3-(6-p-coumaroyl)glucoside, , Cyanidin 3-O-(6-O-p-coumaroyl)glucoside-5-O-glucoside, Shisonin, , Pelargonidin 3-glucoside 5-caffeoylglucoside, , Pelargonidin 3-O-(6-caffeoyl-beta-D-glucoside) 5-O-beta-D-glucoside, Bisdemalonylsalvianin, , Cyanidin 3-O-beta-D-glucoside 5-O-(6-coumaroyl-beta-D-glucoside),
Biosynthesis of unsaturated fatty acids	6	map01040	Linoleate, Linoleic acid, (9Z,12Z)-Octadecadienoic acid, 9-cis,12-cis-Octadecadienoate, 9-cis,12-cis-Octadecadienoic acid, , Octadecanoic acid, Stearate, Stearic acid, , (9Z,12Z,15Z)-Octadecatrienoic acid, alpha-Linolenic acid, 9,12,15-Octadecatrienoic acid, Linolenate, alpha-Linolenate, , (6Z,9Z,12Z)-Octadecatrienoic acid, 6,9,12-Octadecatrienoic acid, gamma-Linolenic acid, Gamolenic acid, , Hex…
Valine, leucine and isoleucine degradation	6	map00280	(S)-3-Methyl-2-oxopentanoic acid, (S)-3-Methyl-2-oxopentanoate, (3S)-3-Methyl-2-oxopentanoic acid, (3S)-3-Methyl-2-oxopentanoate, , 4-Methyl-2-oxopentanoate, 2-Oxoisocaproate, , Thiamin diphosphate, Thiamine diphosphate, Thiamin pyrophosphate, TPP, ThPP, , Acetoacetate, 3-Oxobutanoic acid, beta-Ketobutyric acid, Acetoacetic acid, , (S)-Methylmalonate semialdehyde, , 2-Methyl-3-oxopropanoate, 3-Ox…
Betalain biosynthesis	5	map00965	Dopamine quinone, , 2-Descarboxy-cyclo-dopa, Indoline-5,6-diol, 5,6-Indolinediol, , Lampranthin II, , Dopaxanthin, , 2-Descarboxy-betanidin,
Glycine, serine and threonine metabolism	5	map00260	Hydroxypyruvate, Hydroxypyruvic acid, 3-Hydroxypyruvate, 3-Hydroxypyruvic acid, , D-Lombricine, , L-Tryptophan, Tryptophan, (S)-alpha-Amino-beta-(3-indolyl)-propionic acid, , 2-Oxobutanoate, 2-Ketobutyric acid, 2-Oxobutyric acid, 2-Oxobutyrate, 2-Oxobutanoic acid, alpha-Ketobutyric acid, alpha-Ketobutyrate, , N-Phospho-D-lombricine,
Alanine, aspartate and glutamate metabolism	5	map00250	D-Glucosamine 6-phosphate, D-Glucosamine phosphate, , L-Glutamate, L-Glutamic acid, L-Glutaminic acid, Glutamate, , Fumarate, Fumaric acid, trans-Butenedioic acid, , Succinate semialdehyde, Succinic semialdehyde, 4-Oxobutanoate, , N-Acetylaspartylglutamate, NAAG, Isospaglumic acid, N-Acetyl-L-aspartyl-L-glutamate,
Glycerophospholipid metabolism	5	map00564	sn-Glycero-3-phosphoethanolamine, Glycerophosphoethanolamine, , Phosphodimethylethanolamine, , N-Methylethanolamine phosphate, , CDP-choline, Cytidine 5'-diphosphocholine, Citicoline, , sn-Glycero-3-phosphocholine, Glycerophosphocholine,
Tropane, piperidine and pyridine alkaloid biosynthesis	5	map00960	L-Phenylalanine, (S)-alpha-Amino-beta-phenylpropionic acid, , Phenylpyruvate, Phenylpyruvic acid, alpha-Ketohydrocinnamic acid, keto-Phenylpyruvate, 3-Phenyl-2-oxopropanoate, 2-Oxo-3-phenylpropanoate, , Phenyllactate, (R)-Phenyllactate, (R)-3-(phenyl)lactate, , Tropate, Tropic acid, alpha-(Hydroxymethyl)phenylacetic acid, , Lupinine,
Carbon fixation in photosynthetic organisms	5	map00710	Sedoheptulose 7-phosphate, D-Sedoheptulose 7-phosphate, D-altro-Heptulose 7-phosphate, altro-Heptulose 7-phosphate, , D-Fructose 6-phosphate, D-Fructose 6-phosphoric acid, Neuberg ester, , D-Xylulose 5-phosphate, , D-Ribose 5-phosphate, Ribose 5-phosphate, , D-Ribulose 5-phosphate,
Zeatin biosynthesis	4	map00908	3-Methyl-2-butenal, 3-Methylbut-2-enal, 3,3-Dimethyl-acrylaldehyde, Senecialdehyde, Prenal, , O-Acetyl-L-serine, O3-Acetyl-L-serine, , Lupinate, Lupinic acid, 3-[N6-(4-Hydroxyisopentenyl)adeninyl]-L-alanine, (S)-2-Amino-3-{[(E)-4-hydroxy-3-methylbut-2-enylamino]purin-9-yl}propanoic acid, , Discadenine, 3-(3-Amino-3-carboxypropyl)-N6-(Delta2-isopentenyl)-adenine,
Lysine degradation	4	map00310	(S)-2-Hydroxyglutarate, , 6-Acetamido-2-oxohexanoate, 2-Oxo-6-acetamidocaproate, , Carnitine, gamma-Trimethyl-hydroxybutyrobetaine, 3-Hydroxy-4-trimethylammoniobutanoate, , Acetoacetate, 3-Oxobutanoic acid, beta-Ketobutyric acid, Acetoacetic acid,
Cysteine and methionine metabolism	4	map00270	L-Methionine S-oxide, , Mercaptopyruvate, 3-Mercaptopyruvic acid, 3-Mercaptopyruvate, , O-Acetyl-L-serine, O3-Acetyl-L-serine, , 2-Oxobutanoate, 2-Ketobutyric acid, 2-Oxobutyric acid, 2-Oxobutyrate, 2-Oxobutanoic acid, alpha-Ketobutyric acid, alpha-Ketobutyrate,
Aminoacyl-tRNA biosynthesis	4	map00970	L-Phenylalanine, (S)-alpha-Amino-beta-phenylpropionic acid, , L-Tryptophan, Tryptophan, (S)-alpha-Amino-beta-(3-indolyl)-propionic acid, , L-Glutamate, L-Glutamic acid, L-Glutaminic acid, Glutamate, , L-Arginine, (S)-2-Amino-5-guanidinovaleric acid, L-Arg,
Fatty acid biosynthesis	4	map00061	Octadecanoic acid, Stearate, Stearic acid, , Tetradecanoic acid, Tetradecanoate, Myristic acid, , Hexadecanoic acid, Hexadecanoate, Hexadecylic acid, Palmitic acid, Palmitate, Cetylic acid, , (9Z)-Octadecenoic acid, (Z)-Octadec-9-enoic acid, Oleate, Oleic acid,
Phosphatidylinositol signaling system	4	map04070	myo-Inositol, D-myo-Inositol, 1D-myo-Inositol, L-myo-Inositol, 1L-myo-Inositol, meso-Inositol, Inositol, Dambose, Cyclohexitol, Meat sugar, Bios I, , 1D-myo-Inositol 3-phosphate, D-myo-Inositol 3-phosphate, myo-Inositol 3-phosphate, Inositol 3-phosphate, 1D-myo-Inositol 3-monophosphate, D-myo-Inositol 3-monophosphate, myo-Inositol 3-monophosphate, Inositol 3-monophosphate, 1L-myo-Inositol 1-phosp…
Plant hormone signal transduction	4	map04075	Salicylate, o-Hydroxybenzoic acid, Salicylic acid, , Abscisate, Abscisic acid, (+)-Abscisic acid, ABA, , (-)-Jasmonic acid, Jasmonic acid, {(1R,2R)-3-Oxo-2-[(Z)pent-2-enyl]cyclopent-2-enyl}acetic acid, Jasmonate, (-)-Jasmonate, , Gibberellin A4,
Arginine biosynthesis	3	map00220	L-Glutamate, L-Glutamic acid, L-Glutaminic acid, Glutamate, , L-Arginine, (S)-2-Amino-5-guanidinovaleric acid, L-Arg, , Fumarate, Fumaric acid, trans-Butenedioic acid,
Histidine metabolism	3	map00340	1-(5-Phosphoribosyl)imidazole-4-acetate, , L-Glutamate, L-Glutamic acid, L-Glutaminic acid, Glutamate, , Hercynine, Nalpha,Nalpha,Nalpha-Trimethyl-L-histidine,
Thiamine metabolism	3	map00730	Aminoimidazole ribotide, AIR, 1-(5'-Phosphoribosyl)-5-aminoimidazole, 5'-Phosphoribosyl-5-aminoimidazole, 1-(5-Phospho-D-ribosyl)-5-aminoimidazole, 5-Amino-1-(5-phospho-D-ribosyl)imidazole, 5-Amino-1-(5-phospho-beta-D-ribosyl)imidazole, , Thiamin diphosphate, Thiamine diphosphate, Thiamin pyrophosphate, TPP, ThPP, , 1-Deoxy-D-xylulose 5-phosphate,
Selenocompound metabolism	3	map00450	Glutathioselenol, GSSeH, , Selenodiglutathione, GSSeSG, , Se-Methylselenomethionine,
Brassinosteroid biosynthesis	3	map00905	(22R,23R)-22,23-Dihydroxy-campest-4-en-3-one, , 3-Dehydroteasterone, , 22alpha-Hydroxy-campest-4-en-3-one, (22S,24R)-22-Hydroxy-ergost-4 en-3-one,
Taurine and hypotaurine metabolism	3	map00430	L-Glutamate, L-Glutamic acid, L-Glutaminic acid, Glutamate, , 5-L-Glutamyl-taurine, 5-Glutamyl-taurine, Glutaurine, , Taurocholate, Taurocholic acid, Cholyltaurine,
Cyanoamino acid metabolism	3	map00460	(E)-4-Hydroxyphenylacetaldehyde oxime, (E)-[4-Hydroxyphenylacetaldehyde oxime], , L-Phenylalanine, (S)-alpha-Amino-beta-phenylpropionic acid, , Glutamate, Glutaminic acid, 2-Aminoglutaric acid,
Lysine biosynthesis	3	map00300	Homoisocitrate, 3-Carboxy-2-hydroxyadipate, (-)-1-Hydroxy-1,2,4-butanetricarboxylate, (1R,2S)-1-Hydroxybutane-1,2,4-tricarboxylate, (-)-threo-Homoisocitrate, , (R)-2-Hydroxybutane-1,2,4-tricarboxylate, Homocitrate, Homocitric acid, 3-Hydroxy-3-carboxyadipic acid, (R)-2-Hydroxy-1,2,4-butanetricarboxylic acid, , (2R,3R)-3-Methylornithinyl-N6-lysine,
N-Glycan biosynthesis	2	map00510	Dolichyl beta-D-glucosyl phosphate, , Dolichyl phosphate D-mannose, Dolichyl D-mannosyl phosphate, Dolichyl beta-D-mannosyl phosphate,
Glutathione metabolism	2	map00480	L-Glutamate, L-Glutamic acid, L-Glutaminic acid, Glutamate, , Glutathionylspermidine, N1-(gamma-L-Glutamyl-L-cysteinyl-glycyl)-spermidine,
Sesquiterpenoid and triterpenoid biosynthesis	2	map00909	Gossypol, , Nivalenol,
Ether lipid metabolism	2	map00565	sn-Glycero-3-phosphoethanolamine, Glycerophosphoethanolamine, , sn-Glycero-3-phosphocholine, Glycerophosphocholine,
Oxidative phosphorylation	2	map00190	Fumarate, Fumaric acid, trans-Butenedioic acid, , Ubiquinol, QH2, CoQH2,
Citrate cycle (TCA cycle)	2	map00020	Thiamin diphosphate, Thiamine diphosphate, Thiamin pyrophosphate, TPP, ThPP, , Fumarate, Fumaric acid, trans-Butenedioic acid,
Fatty acid degradation	2	map00071	Hexadecanal, Palmitaldehyde, , Hexadecanoic acid, Hexadecanoate, Hexadecylic acid, Palmitic acid, Palmitate, Cetylic acid,
Sphingolipid metabolism	1	map00600	Sphinganine 1-phosphate, Dihydrosphingosine 1-phosphate,
Fatty acid metabolism	1	map01212	Hexadecanoic acid, Hexadecanoate, Hexadecylic acid, Palmitic acid, Palmitate, Cetylic acid,
Synthesis and degradation of ketone bodies	1	map00072	Acetoacetate, 3-Oxobutanoic acid, beta-Ketobutyric acid, Acetoacetic acid,
Sulfur relay system	1	map04122	O-Acetyl-L-serine, O3-Acetyl-L-serine,
Fatty acid elongation	1	map00062	Hexadecanoic acid, Hexadecanoate, Hexadecylic acid, Palmitic acid, Palmitate, Cetylic acid,
Mannose type O-glycan biosynthesis	1	map00515	Dolichyl phosphate D-mannose, Dolichyl D-mannosyl phosphate, Dolichyl beta-D-mannosyl phosphate,
Sulfur metabolism	1	map00920	O-Acetyl-L-serine, O3-Acetyl-L-serine,
Vancomycin resistance	1	map01502	UDP-N-acetyl-alpha-D-glucosamine, UDP-N-acetyl-D-glucosamine, UDP-N-acetylglucosamine,
Nitrogen metabolism	1	map00910	L-Glutamate, L-Glutamic acid, L-Glutaminic acid, Glutamate,
AGE-RAGE signaling pathway in diabetic complications	1	map04933	D-Glucose, Grape sugar, Dextrose, Glucose, D-Glucopyranose,
Glycerolipid metabolism	1	map00561	D-Glucose 1-phosphate, alpha-D-Glucose 1-phosphate, Cori ester, D-Glucose alpha-1-phosphate,
One carbon pool by folate	1	map00670	5,10-Methenyltetrahydrofolate,
Biotin metabolism	1	map00780	Dethiobiotin, Desthiobiotin,
Lipoic acid metabolism	1	map00785	(R)-Lipoate, (R)-Lipoic acid, (R)-(+)-Lipoate, R-(+)-Lipoic acid, 1,2-Dithiolane-3R-pentanoic acid,
beta-Alanine metabolism	1	map00410	Malonate, Malonic acid, Propanedioic acid,

## Sheet: MT vs MT-ABA （ESI+)
Pathway	Count	Pathway ID	Metbolites
Metabolic pathways	393	map01100	CDP-ethanolamine, Cytidine diphosphate ethanolamine, , dCTP, Deoxycytidine 5'-triphosphate, Deoxycytidine triphosphate, 2'-Deoxycytidine 5'-triphosphate, , Deoxyinosine, , Chlorophyllide b, , (2S)-2-Isopropyl-3-oxosuccinate, 3-Carboxy-4-methyl-2-oxopentanoate, 2-Oxo-4-methyl-3-carboxypentanoate, , Shikimate, Shikimic acid, 3,4,5-Trihydroxy-1-cyclohexenecarboxylic acid, , 2-Hydroxy-1,4-benzoquinon…
Biosynthesis of secondary metabolites	363	map01110	Chlorophyllide b, , 2-Amino-3,7-dideoxy-D-threo-hept-6-ulosonic acid, , (2S)-2-Isopropyl-3-oxosuccinate, 3-Carboxy-4-methyl-2-oxopentanoate, 2-Oxo-4-methyl-3-carboxypentanoate, , Shikimate, Shikimic acid, 3,4,5-Trihydroxy-1-cyclohexenecarboxylic acid, , Salicylate, o-Hydroxybenzoic acid, Salicylic acid, , 4-Hydroxybenzoate, Hydroxybenzoic acid, 4-Hydroxybenzoic acid, Hydroxybenzenecarboxylic acid…
Flavonoid biosynthesis	55	map00941	2',3,4,4',6'-Peptahydroxychalcone 4'-O-glucoside, PHC 4'-O-glucoside, 2',3,4,4',6'-Pentahydroxychalcone 4'-O-beta-D-glucoside, , Taxifolin, Dihydroquercetin, (+)-Dihydroquercetin, (+)-Taxifolin, trans-Dihydroquercetin, , Pentahydroxyflavanone, Dihydrotricetin, , Phlorizin, Phlorhizin, Phloridzin, , p-Coumaroyl quinic acid, trans-5-O-(4-Coumaroyl)-D-quinate, , Naringin, Naringenin 7-O-neohesperido…
Sesquiterpenoid and triterpenoid biosynthesis	52	map00909	8-epi-Cedrol, , (3R,6E)-Nerolidol, , (1E,4S,5E,7R)-Germacra-1(10),5-dien-11-ol, Germacradienol, , (+)-Caryolan-1-ol, , Avermitilol, , Patchoulol, , (2Z,6E)-Farnesol, 2-cis,6-trans-Farnesol, , (2E,6E)-Farnesol, 2-trans,6-trans-Farnesol, trans-Farnesol, , Nerolidol, (3S,6E)-Nerolidol, , Presqualene diphosphate, , Capsidiol, , (+)-Valencene, , (E)-gamma-Bisabolene, , (+)-beta-Chamigrene, , 5-Epiaris…
Isoflavonoid biosynthesis	47	map00943	Medicarpin 3-O-glucoside-6'-malonate, , (-)-Maackiain-3-O-glucosyl-6''-O-malonate, , Malonylglycitin, , Biochanin A 7-O-(6-O-malonyl-beta-D-glucoside), Biochanin A 7-O-beta-D-glucoside 6''-O-malonate, , Isoformononetin, 4'-Hydroxy-7-methoxyisoflavone, , Formononetin, , (-)-Vestitone, Vestitone, , 2,7-Dihydroxy-4'-methoxyisoflavanone, , Dihydrobiochanin A, 2,3-Dihydrobiochanin A, , 7,2'-Dihydroxy-…
Diterpenoid biosynthesis	46	map00904	Gibberellin A8, 2beta-Hydroxygibberellin 1, , Gibberellin A36, , Gibberellin A19, Gibberellin 19, , Gibberellin A8-catabolite, , Gibberellin A12, , Gibberellin A14 aldehyde, , Carnosic acid, Salvin, 11,12-Dihydroxyabieta-8,11,13-trien-20-oic acid, , 11,20-Dihydroxysugiol, , Gibberellin A53 aldehyde, , Baccatin III, , Palustradienal, , Ferruginol, Abieta-8,11,13-trien-12-ol, , Levopimarinal, , Abi…
Tyrosine metabolism	36	map00350	Gentisate aldehyde, 2,5-Dihydroxybenzaldehyde, , L-Noradrenaline, Noradrenaline, Norepinephrine, Arterenol, 4-[(1R)-2-Amino-1-hydroxyethyl]-1,2-benzenediol, , 2-Hydroxy-3-(4-hydroxyphenyl)propenoate, 4-Hydroxy-enol-phenylpyruvate, , 3-(4-Hydroxyphenyl)pyruvate, 4-Hydroxyphenylpyruvate, p-Hydroxyphenylpyruvic acid, , 3-(3,4-Dihydroxyphenyl)pyruvate, 3,4-Dihydroxyphenylpyruvate, , Phenol, Benzenol,…
Flavone and flavonol biosynthesis	36	map00944	Scolymoside, Luteolin 7-O-neohesperidoside, Veronicastroside, , Isovitexin 2''-O-beta-D-glucoside, , Vitexin 2''-O-beta-D-glucoside, Flavosativaside, 2''-O-Glucosylvitexin, , Kaempferol 3-O-rhamnoside-7-O-glucoside, , Kaempferol-3-O-rutinoside, Nictoflorin, , 3,7,4'-Tri-O-methylquercetin, 3',5-Dihydroxy-3,4',7-trimethoxyflavone, , Laricitrin, 3'-O-Methylmyricetin, , Quercetin 3-(2G-xylosylrutinos…
Arachidonic acid metabolism	36	map00590	8,9-DHET, (5Z,11Z,14Z)-8,9-Dihydroxyeicosa-5,11,14-trienoic acid, (5Z,11Z,14Z)-8,9-Dihydroxyicosa-5,11,14-trienoic acid, , 5,6-DHET, (8Z,11Z,14Z)-5,6-Dihydroxyeicosa-8,11,14-trienoic acid, (8Z,11Z,14Z)-5,6-Dihydroxyicosa-8,11,14-trienoic acid, , 14,15-DHET, (5Z,8Z,11Z)-14,15-Dihydroxyeicosa-5,8,11-trienoic acid, (5Z,8Z,11Z)-14,15-Dihydroxyicosa-5,8,11-trienoic acid, , 11,12-DHET, (5Z,8Z,14Z)-11,1…
Monoterpenoid biosynthesis	36	map00902	Asperuloside, , Secologanin, (-)-Secologanin, , (6E)-8-Oxogeranial, 10-Oxogeranial, 8-Oxogeranial, , 7-Deoxyloganetic alcohol, , 4,5-Dihydro-5,5-dimethyl-4-(3-oxobutyl)furan-2(3H)-one, , 1,6,6-Trimethyl-2,7-dioxabicyclo[3.2.2]nonan-3-one, , 6-Oxocineole, (1R,4S)-1,3,3-Trimethyl-2-oxabicyclo[2.2.2]octan-6-one, 2-Oxo-1,8-cineole, , (6E)-8-Oxolinalool, trans-8-Oxolinalool, , cis-trans-Nepetalactol, …
Phenylalanine metabolism	34	map00360	Salicylate, o-Hydroxybenzoic acid, Salicylic acid, , 4-Hydroxybenzoate, Hydroxybenzoic acid, 4-Hydroxybenzoic acid, Hydroxybenzenecarboxylic acid, , trans-2,3-Dihydroxycinnamate, (2E)-3-(2,3-Dihydroxyphenyl)prop-2-enoate, , N-Acetyl-L-phenylalanine, , N-Acetyl-D-phenylalanine, , trans-Cinnamate, trans-Cinnamic acid, (E)-Cinnamate, (2E)-3-Phenylprop-2-enoate, , Pyruvophenone, 1-Phenyl-1,2-propaned…
Ubiquinone and other terpenoid-quinone biosynthesis	32	map00130	4-Hydroxybenzoate, Hydroxybenzoic acid, 4-Hydroxybenzoic acid, Hydroxybenzenecarboxylic acid, , 2-Carboxy-1,4-naphthoquinone, 1,4-Dioxo-2-naphthoic acid, , 3-(4-Hydroxyphenyl)pyruvate, 4-Hydroxyphenylpyruvate, p-Hydroxyphenylpyruvic acid, , Futalosine, , trans-Cinnamate, trans-Cinnamic acid, (E)-Cinnamate, (2E)-3-Phenylprop-2-enoate, , 2-Succinyl-5-enolpyruvyl-6-hydroxy-3-cyclohexene-1-carboxylat…
Amino sugar and nucleotide sugar metabolism	30	map00520	6-Deoxy-L-galactose, L-Fucose, , GDP-4-amino-4,6-dideoxy-alpha-D-mannose, GDP-alpha-D-perosamine, , D-Mannose, Mannose, Seminose, Carubinose, D-Mannopyranose, , alpha-D-Glucose, , alpha-D-Galactose, , D-Glucose, Grape sugar, Dextrose, Glucose, D-Glucopyranose, , beta-D-Fructose, beta-Fruit sugar, beta-D-arabino-Hexulose, beta-Levulose, Fructose, , CMP-pseudaminic acid, , CMP-N,N'-diacetyllegionam…
Phenylpropanoid biosynthesis	30	map00940	Caffeate, Caffeic acid, 3,4-Dihydroxy-trans-cinnamate, trans-Caffeate, (2E)-3-(3,4-Dihydroxyphenyl)prop-2-enoate, , p-Coumaroyl quinic acid, trans-5-O-(4-Coumaroyl)-D-quinate, , trans-Cinnamate, trans-Cinnamic acid, (E)-Cinnamate, (2E)-3-Phenylprop-2-enoate, , 4-Hydroxycinnamyl aldehyde, p-Coumaraldehyde, , Coniferyl aldehyde, Coniferaldehyde, 4-Hydroxy-3-methoxycinnamaldehyde, Ferulaldehyde, , 5…
Fructose and mannose metabolism	30	map00051	L-Rhamnulose, 6-Deoxy-L-fructose, , L-Fuculose, 6-Deoxy-L-tagatose, , L-Rhamnose, 6-Deoxy-L-mannose, L-Mannomethylose, L-Rhamnopyranose, , 6-Deoxy-L-galactose, L-Fucose, , L-Rhamnofuranose, , D-Allose, , L-Rhamnonate, 6-Deoxy-L-mannonic acid, , L-Fuconate, , L-Sorbose, L-xylo-Hexulose, , D-Mannose, Mannose, Seminose, Carubinose, D-Mannopyranose, , alpha-D-Glucose, , 2-Dehydro-3-deoxy-L-rhamnonate…
2-Oxocarboxylic acid metabolism	28	map01210	2-Oxopimelate, alpha-Ketopimelate, 2-Oxoheptanedionic acid, , (2S)-2-Isopropyl-3-oxosuccinate, 3-Carboxy-4-methyl-2-oxopentanoate, 2-Oxo-4-methyl-3-carboxypentanoate, , (S)-3-Methyl-2-oxopentanoic acid, (S)-3-Methyl-2-oxopentanoate, (3S)-3-Methyl-2-oxopentanoic acid, (3S)-3-Methyl-2-oxopentanoate, , 4-Methyl-2-oxopentanoate, 2-Oxoisocaproate, , 2-Isopropylmaleate, beta-Isopropylmaleate, , 3-(4-Hy…
Biosynthesis of secondary metabolites - unclassified	28	map00999	L-Dihydroanticapsin, , (-)-5'-Demethylyatein, (3R,4R)-4-(2H-1,3-Benzodioxol-5-ylmethyl)-3-[(3-hydroxy-4,5-dimethoxyphenyl)methyl]oxolan-2-one, , D-Glucose 6-phosphate, Glucose 6-phosphate, Robison ester, , Sesamin, (+)-Sesamin, , 3-Amino-4-hydroxybenzoate, 3-Amino-4-hydroxybenzoic acid, 3,4-AHBA, , Prephenate, Prephenic acid, , 4-Hydroxy-2-methyl-3-oxo-4-[(2E,6E)-farnesyl]-3,4-dihydroquinoline 1-…
Porphyrin and chlorophyll metabolism	27	map00860	Chlorophyllide b, , Pheophorbide a, , 7(1)-Hydroxychlorophyllide a, , Bacteriochlorophyllide b, , N1-(5-Phospho-alpha-D-ribosyl)-5,6-dimethylbenzimidazole, alpha-Ribazole 5'-phosphate, , 13(1)-Oxo-magnesium-protoporphyrin IX 13-monomethyl ester, 13(1)-Oxo-Mg-protoporphyrin IX 13-monomethyl ester, , Divinyl chlorophyllide a, 3,8-Divinyl chlorophyllide a, , Protochlorophyllide, Protochlorophyllide …
Biosynthesis of amino acids	27	map01230	Shikimate, Shikimic acid, 3,4,5-Trihydroxy-1-cyclohexenecarboxylic acid, , (S)-3-Methyl-2-oxopentanoic acid, (S)-3-Methyl-2-oxopentanoate, (3S)-3-Methyl-2-oxopentanoic acid, (3S)-3-Methyl-2-oxopentanoate, , 4-Methyl-2-oxopentanoate, 2-Oxoisocaproate, , 3-(4-Hydroxyphenyl)pyruvate, 4-Hydroxyphenylpyruvate, p-Hydroxyphenylpyruvic acid, , N-Acetyl-L-2-amino-6-oxopimelate, L-2-Acetamido-6-oxoheptaned…
Linoleic acid metabolism	27	map00591	9,12,13-TriHOME, 9(S),12(S),13(S)-Trihydroxy-10(E)-octadecenoic acid, (10E)-(9S,12S,13S)-9,12,13-Trihydroxyoctadec-10-enoic acid, , 9,10,13-TriHOME, 9,10,13-Trihydroxyoctadec-11-enoic acid, (11E)-9,10,13-Trihydroxyoctadec-11-enoic acid, , 9,10-Dihydroxy-12,13-epoxyoctadecanoate, 9,10-Dihydroxy-12,13-epoxyoctadecanoic acid, , 9,10-Epoxy-13-hydroxy-11-octadecenoate, (11E)-9,10-Epoxyoctadecenoic aci…
alpha-Linolenic acid metabolism	21	map00592	9-Oxononanoic acid, , Traumatic acid, (2E)-Dodecenedioic acid, Dodec-2-enedioic acid, , (+)-7-Isojasmonic acid, , (-)-Jasmonic acid, Jasmonic acid, {(1R,2R)-3-Oxo-2-[(Z)pent-2-enyl]cyclopent-2-enyl}acetic acid, Jasmonate, (-)-Jasmonate, , 3,6-Nonadienal, , (+)-7-Isomethyljasmonate, , Methyl jasmonate, (-)-Methyl jasmonate, , Traumatin, (10E)-12-Oxododecenoic acid, , 12-Oxo-9(Z)-dodecenoic acid, ,…
Carbon metabolism	20	map01200	5-Formyl-5,6,7,8-tetrahydromethanopterin, 5-Formyl-H4MPT, , L-Alanine, L-2-Aminopropionic acid, L-alpha-Alanine, , Citrate, Citric acid, 2-Hydroxy-1,2,3-propanetricarboxylic acid, 2-Hydroxytricarballylic acid, , Isocitrate, Isocitric acid, 1-Hydroxytricarballylic acid, 1-Hydroxypropane-1,2,3-tricarboxylic acid, , Succinate semialdehyde, Succinic semialdehyde, 4-Oxobutanoate, , beta-D-Glucose, bet…
ABC transporters	19	map02010	D-Rhamnose, 6-Deoxy-D-mannose, D-Mannomethylose, , L-Alanine, L-2-Aminopropionic acid, L-alpha-Alanine, , D-Allose, , D-Mannose, Mannose, Seminose, Carubinose, D-Mannopyranose, , D-Fructose, Levulose, Fruit sugar, D-arabino-Hexulose, , D-Glucose, Grape sugar, Dextrose, Glucose, D-Glucopyranose, , myo-Inositol, D-myo-Inositol, 1D-myo-Inositol, L-myo-Inositol, 1L-myo-Inositol, meso-Inositol, Inosit…
Ascorbate and aldarate metabolism	18	map00053	5-Dehydro-4-deoxy-D-glucarate, (2R,3S)-2,3-Dihydroxy-5-oxohexanedioate, , 2-Dehydro-3-deoxy-D-glucarate, , D-Galactaro-1,4-lactone, , D-Galactaro-1,5-lactone, , (4R,5S)-4,5,6-Trihydroxy-2,3-dioxohexanoate, 2,3-Diketo-L-gulonate, , L-Gulose, , L-Galactose, , myo-Inositol, D-myo-Inositol, 1D-myo-Inositol, L-myo-Inositol, 1L-myo-Inositol, meso-Inositol, Inositol, Dambose, Cyclohexitol, Meat sugar, B…
Galactose metabolism	18	map00052	D-Mannose, Mannose, Seminose, Carubinose, D-Mannopyranose, , D-Galactose, D-Galactopyranose, , alpha-D-Glucose, , alpha-D-Galactose, , D-Fructose, Levulose, Fruit sugar, D-arabino-Hexulose, , D-Glucose, Grape sugar, Dextrose, Glucose, D-Glucopyranose, , D-Tagatose, lyxo-Hexulose, , myo-Inositol, D-myo-Inositol, 1D-myo-Inositol, L-myo-Inositol, 1L-myo-Inositol, meso-Inositol, Inositol, Dambose, Cy…
Pentose and glucuronate interconversions	16	map00040	(4R,5S)-4,5,6-Trihydroxy-2,3-dioxohexanoate, 2,3-Diketo-L-gulonate, , D-Glucose 1-phosphate, alpha-D-Glucose 1-phosphate, Cori ester, D-Glucose alpha-1-phosphate, , Pectate, Pectic acid, alpha-D-Polygalacturonic acid, Poly(1,4-alpha-D-galacturonate), Poly(1,4-alpha-D-galacturonate)(n), (1,4-alpha-D-Galacturonide)n, [(1->4)-alpha-D-Galacturonosyl]n, De-esterified pectin, (1,4-alpha-D-Galacturonosy…
Steroid biosynthesis	16	map00100	Presqualene diphosphate, , 4alpha-Methyl-5alpha-ergosta-8,14,24(28)-trien-3beta-ol, Delta8,14-Sterol, , 4,4-Dimethyl-5alpha-cholesta-8,14,24-trien-3beta-ol, , 5-Dehydroavenasterol, , 4alpha-Methylzymosterol-4-carboxylate, 4alpha-Carboxy-4beta-methyl-5alpha-cholesta-8,24-dien-3beta-ol, , 5-Dehydroepisterol, , Ergosterol, Provitamin D2, , 5,7,24(28)-Ergostatrienol, Ergosta-5,7,24(28)-trien-3beta-ol…
Tryptophan metabolism	15	map00380	2-Aminomuconate semialdehyde, 2-Aminomuconate 6-semialdehyde, , 5-(2'-Carboxyethyl)-4,6-dihydroxypicolinate, 5-(beta-Carboxyethyl)-4,6-dihydroxypicolinate, , 2-Aminomuconate, 2-Aminomuconic acid, o-Aminomuconate, , 3-Hydroxyanthranilate, 3-Hydroxyanthranilic acid, , 5-Hydroxyindoleacetate, , gamma-Oxalocrotonate, (Z)-5-Oxohex-2-enedioate, 4-Oxalocrotonate, , Xanthurenic acid, Xanthurenate, , 6-Hy…
Pyrimidine metabolism	14	map00240	dCTP, Deoxycytidine 5'-triphosphate, Deoxycytidine triphosphate, 2'-Deoxycytidine 5'-triphosphate, , beta-Alanine, 3-Aminopropionic acid, 3-Aminopropanoate, , 3'-UMP, Uridine 3'-monophosphate, Uridine 3'-phosphate, , Pseudouridine 5'-phosphate, , UMP, Uridylic acid, Uridine monophosphate, Uridine 5'-monophosphate, 5'Uridylic acid, , Deoxyuridine, 2-Deoxyuridine, 2'-Deoxyuridine, , Uracil, , Ureid…
Purine metabolism	14	map00230	Deoxyinosine, , Guanine, 2-Amino-6-hydroxypurine, , 3'-Phosphoadenylyl sulfate, 3'-Phosphoadenosine 5'-phosphosulfate, 3'-Phospho-5'-adenylyl sulfate, PAPS, , ADP-ribose, ADP-D-ribose, Adenosine diphosphate ribose, , 1-(5'-Phosphoribosyl)-5-amino-4-imidazolecarboxamide, 5'-Phosphoribosyl-5-amino-4-imidazolecarboxamide, 5'-Phospho-ribosyl-5-amino-4-imidazole carboxamide, AICAR, 5-Aminoimidazole-4-…
Phenylalanine, tyrosine and tryptophan biosynthesis	14	map00400	2-Amino-3,7-dideoxy-D-threo-hept-6-ulosonic acid, , Shikimate, Shikimic acid, 3,4,5-Trihydroxy-1-cyclohexenecarboxylic acid, , 3-Hydroxybenzoate, 3-Hydroxybenzoic acid, m-Hydroxybenzoic acid, , 3-(4-Hydroxyphenyl)pyruvate, 4-Hydroxyphenylpyruvate, p-Hydroxyphenylpyruvic acid, , 2-Dehydro-3-deoxy-D-arabino-heptonate 7-phosphate, 3-Deoxy-D-arabino-hept-2-ulosonate 7-phosphate, 3-Deoxy-arabino-heptu…
Zeatin biosynthesis	14	map00908	Dimethylallyl diphosphate, 2-Isopentenyl diphosphate, Delta2-Isopentenyl diphosphate, Dimethylallyl pyrophosphate, DMAPP, Monoprenyl diphosphate, Prenyl diphosphate, , O-beta-D-Glucopyranosyl-cis-zeatin, cis-Zeatin-O-glucoside, , O-beta-D-Glucosylzeatin, O-beta-D-Glucosyl-trans-zeatin, trans-Zeatin-O-glucoside, , trans-Zeatin-7-beta-D-glucoside, , UDP, Uridine 5'-diphosphate, , cis-Zeatin ribosid…
Folate biosynthesis	14	map00790	4a-Hydroxytetrahydrobiopterin, 4a-Hydroxy-5,6,4,8-tetrahydrobiopterin, (6R)-6-(L-erythro-1,2-Dihydroxypropyl)-5,6,7,8-tetrahydro-4a-hydroxypterin, , 5,6,7,8-Tetrahydromonapterin, , 4-Hydroxybenzoate, Hydroxybenzoic acid, 4-Hydroxybenzoic acid, Hydroxybenzenecarboxylic acid, , 7-Cyano-7-carbaguanine, 7-Cyano-7-deazaguanine, , 6-Hydroxymethyl-7,8-dihydropterin diphosphate, (7,8-Dihydropterin-6-yl)m…
Glucosinolate biosynthesis	13	map00966	(S)-3-Methyl-2-oxopentanoic acid, (S)-3-Methyl-2-oxopentanoate, (3S)-3-Methyl-2-oxopentanoic acid, (3S)-3-Methyl-2-oxopentanoate, , 4-Methyl-2-oxopentanoate, 2-Oxoisocaproate, , 3-Methyl-2-oxobutanoic acid, 3-Methyl-2-oxobutyric acid, 3-Methyl-2-oxobutanoate, 2-Oxo-3-methylbutanoate, 2-Oxoisovalerate, 2-Oxoisopentanoate, alpha-Ketovaline, 2-Ketovaline, 2-Keto-3-methylbutyric acid, , Glucotropaeol…
Biosynthesis of unsaturated fatty acids	13	map01040	(7Z,10Z,13Z,16Z,19Z)-Docosapentaenoic acid, (7Z,10Z,13Z,16Z,19Z)-Docosa-7,10,13,16,19-pentaenoic acid, Docosapentaenoic acid, 7Z,10Z,13Z,16Z,19Z-Docosapentaenoic acid, , Adrenic acid, 7,10,13,16-Docosatetraenoic acid, (7Z,10Z,13Z,16Z)-Docosa-7,10,13,16-tetraenoic acid, 7Z,10Z,13Z,16Z-Docosatetraenoic acid, , Icosatrienoic acid, Eicosatrienoic acid, ETA, 11,14,17-Icosatrienoic acid, (11Z,14Z,17Z)-…
Isoquinoline alkaloid biosynthesis	13	map00950	3,4-Dihydroxybenzaldehyde, Protocatechualdehyde, , 3-(4-Hydroxyphenyl)pyruvate, 4-Hydroxyphenylpyruvate, p-Hydroxyphenylpyruvic acid, , Secologanin, (-)-Secologanin, , 4-Coumarate, p-Coumaric acid, trans-4-Hydroxycinnamate, trans-p-Hydroxycinnamate, 4-Hydroxycinnamic acid, 4-Hydroxycinnamate, , 4-Hydroxyphenylacetaldehyde, 2-(4-Hydroxyphenyl)acetaldehyde, , (S)-Norlaudanosoline, (S)-Tetrahydropap…
Cutin, suberine and wax biosynthesis	12	map00073	Octadec-9-ene-1,18-dioic-acid, , 16-Hydroxypalmitate, 16-Hydroxypalmitic acid, , Hexadecanedioate, , 9,10-Dihydroxystearate, , 18-Oxooleate, , 9,10,18-Trihydroxystearate, , 9,10-Epoxy-18-hydroxystearate, , 10,16-Dihydroxyhexadecanoic acid, Hexadecanoic acid, 10,16-dihydroxy-, , 16-Oxopalmitate, , Hexadecanoic acid, Hexadecanoate, Hexadecylic acid, Palmitic acid, Palmitate, Cetylic acid, , 18-Hydr…
Pentose phosphate pathway	12	map00030	beta-D-Glucose, beta-D-Glucopyranose, , D-Glucose, Grape sugar, Dextrose, Glucose, D-Glucopyranose, , beta-D-Glucose 6-phosphate, , alpha-D-Glucose 6-phosphate, , D-arabino-Hex-3-ulose 6-phosphate, D-arabino-3-Hexulose 6-phosphate, D-arabino-6-Phospho-hex-3-ulose, , beta-D-Fructose 6-phosphate, , Sedoheptulose 7-phosphate, D-Sedoheptulose 7-phosphate, D-altro-Heptulose 7-phosphate, altro-Heptulos…
Nicotinate and nicotinamide metabolism	12	map00760	Maleamate, Maleamic acid, , 6-Oxo-1,4,5,6-tetrahydronicotinate, 1,4,5,6-Tetrahydro-6-oxonicotinate, 1,4,5,6-Tetrahydro-6-oxonicotinic acid, , 6-Hydroxynicotinate, 6-Hydroxynicotinic acid, , Nicotinamide, Nicotinic acid amide, Niacinamide, Vitamin PP, , Succinate semialdehyde, Succinic semialdehyde, 4-Oxobutanoate, , 2,3-Dimethylmaleate, Dimethylmaleic acid, , Methylitaconate, 2-Methylene-3-methyl…
Carotenoid biosynthesis	10	map00906	Strigolactone ABC-rings, , Abscisic aldehyde, , Presqualene diphosphate, , Dihydrophaseic acid, (-)-Dihydrophaseic acid, , Xanthoxic acid, , Abscisate, Abscisic acid, (+)-Abscisic acid, ABA, , 8'-Hydroxyabscisate, 8'-Hydroxyabscisic acid, , Phaseic acid, , 4,4'-Diapolycopene, , 4,4'-Diapolycopenedial, 4,4'-Diapolycopene-4,4'-dial,
Riboflavin metabolism	10	map00740	2,5-Diamino-6-(5-phospho-D-ribitylamino)pyrimidin-4(3H)-one, 2,5-Diamino-6-(1-D-ribitylamino)pyrimidin-4(3H)-one 5'-phosphate, , 5-Amino-6-(5'-phospho-D-ribitylamino)uracil, 5-Amino-2,6-dioxy-4-(5'-phospho-D-ribitylamino)pyrimidine, 5-Amino-6-(5-phospho-D-ribitylamino)uracil, , Lumichrome, 7,8-Dimethylalloxazine, , Riboflavin, Lactoflavin, 7,8-Dimethyl-10-ribitylisoalloxazine, Vitamin B2, , 6,7-D…
Tropane, piperidine and pyridine alkaloid biosynthesis	9	map00960	Calystegin A3, Calystegine A3, , Pseudoecgonine, , Ecgonine, , 3,6-Dihydronicotinic acid, , Anatabine, (-)-Anatabine, , Tropate, Tropic acid, alpha-(Hydroxymethyl)phenylacetic acid, , Phenyllactate, (R)-Phenyllactate, (R)-3-(phenyl)lactate, , Phenylpyruvate, Phenylpyruvic acid, alpha-Ketohydrocinnamic acid, keto-Phenylpyruvate, 3-Phenyl-2-oxopropanoate, 2-Oxo-3-phenylpropanoate, , Anatalline,
Monobactam biosynthesis	9	map00261	C20912, Tabtoxin biosynthesis intermediate 2, , 3-(4-Hydroxyphenyl)pyruvate, 4-Hydroxyphenylpyruvate, p-Hydroxyphenylpyruvic acid, , N-Acetyl-L-2-amino-6-oxopimelate, L-2-Acetamido-6-oxoheptanedioate, L-2-Acetamido-6-oxopimelate, , C20913, Tabtoxin biosynthesis intermediate 3, , Tabtoxinine-beta-lactam, , Tabtoxinine-delta-lactam, , 2,3,4,5-Tetrahydrodipicolinate, Delta1-Piperidine-2,6-dicarboxyl…
Terpenoid backbone biosynthesis	9	map00900	Isopentenyl diphosphate, Delta3-Isopentenyl diphosphate, Delta3-Methyl-3-butenyl diphosphate, , Dimethylallyl diphosphate, 2-Isopentenyl diphosphate, Delta2-Isopentenyl diphosphate, Dimethylallyl pyrophosphate, DMAPP, Monoprenyl diphosphate, Prenyl diphosphate, , (2E,6E)-Farnesol, 2-trans,6-trans-Farnesol, trans-Farnesol, , all-trans-Hexaprenyl diphosphate, , (S)-3-Hydroxy-3-methylglutaryl-CoA, H…
Glycolysis / Gluconeogenesis	8	map00010	beta-D-Glucose, beta-D-Glucopyranose, , alpha-D-Glucose, , D-Glucose, Grape sugar, Dextrose, Glucose, D-Glucopyranose, , D-Glucose 1-phosphate, alpha-D-Glucose 1-phosphate, Cori ester, D-Glucose alpha-1-phosphate, , beta-D-Glucose 6-phosphate, , alpha-D-Glucose 6-phosphate, , beta-D-Fructose 6-phosphate, , Salicin, Salicoside,
Starch and sucrose metabolism	8	map00500	D-Fructose, Levulose, Fruit sugar, D-arabino-Hexulose, , D-Glucose, Grape sugar, Dextrose, Glucose, D-Glucopyranose, , D-Fructose 6-phosphate, D-Fructose 6-phosphoric acid, Neuberg ester, , D-Glucose 1-phosphate, alpha-D-Glucose 1-phosphate, Cori ester, D-Glucose alpha-1-phosphate, , beta-D-Glucose 1-phosphate, , D-Glucose 6-phosphate, Glucose 6-phosphate, Robison ester, , UDP-glucose, UDPglucose…
Inositol phosphate metabolism	8	map00562	1D-chiro-Inositol, 1,2,4/3,5,6-Cyclohexane-1,2,3,4,5,6-hexol, (+)-Inositol, , scyllo-Inositol, Scyllitol, , myo-Inositol, D-myo-Inositol, 1D-myo-Inositol, L-myo-Inositol, 1L-myo-Inositol, meso-Inositol, Inositol, Dambose, Cyclohexitol, Meat sugar, Bios I, , D-Glucose 6-phosphate, Glucose 6-phosphate, Robison ester, , 1D-myo-Inositol 3-phosphate, D-myo-Inositol 3-phosphate, myo-Inositol 3-phosphat…
Histidine metabolism	8	map00340	N-Formyl-L-glutamate, , Urocanate, Urocanic acid, , Dihydrourocanate, Deaminohistidine, 3-(1H-Imidazol-4-yl)propanoate, , Methylimidazoleacetic acid, Tele-methylimidazoleacetic acid, 1-Methyl-4-imidazoleacetic acid, 1-Methylimidazole-4-acetate, Methylimidazoleacetate, , Phosphoribosyl-AMP, N1-(5-Phospho-D-ribosyl)-AMP, 1-(5-Phosphoribosyl)-AMP, 1-(5-Phospho-beta-D-ribosyl)-AMP, , 1-(5'-Phosphorib…
Stilbenoid, diarylheptanoid and gingerol biosynthesis	7	map00945	p-Coumaroyl quinic acid, trans-5-O-(4-Coumaroyl)-D-quinate, , Chlorogenate, Chlorogenic acid, Caffeoyl quinic acid, trans-5-O-Caffeoyl-D-quinate, , 1-(3,4-Dihydroxyphenyl)-1-decene-3,5-dione, , Pinosylvin, 3,5-Stilbenediol, , 4-Coumaroylshikimate, trans-5-O-(4-Coumaroyl)shikimate, , 5-O-Caffeoylshikimic acid, , [6]-Gingerol, (S)-(+)-[6]Gingerol, 6-Gingerol,
Cysteine and methionine metabolism	7	map00270	L-Alanine, L-2-Aminopropionic acid, L-alpha-Alanine, , 2-Oxobutanoate, 2-Ketobutyric acid, 2-Oxobutyric acid, 2-Oxobutyrate, 2-Oxobutanoic acid, alpha-Ketobutyric acid, alpha-Ketobutyrate, , 5'-S-Methyl-5'-thioinosine, 5'-Deoxy-5'-methylthioinosine, S-Methyl-5'-thioinosine, , S-Adenosylmethioninamine, (5-Deoxy-5-adenosyl)(3-aminopropyl)methylsulfonium, (5-Deoxy-5-adenosyl)(3-aminopropyl)methylsul…
Arginine and proline metabolism	7	map00330	N-Succinyl-L-glutamate 5-semialdehyde, (2S)-2-(3-Carboxypropanoylamino)-5-oxopentanoic acid, , Sarcosine, N-Methylglycine, , L-Arginine phosphate, N5-[Imino(phosphonoamino)methyl]L-ornithine, omega-N-Phosphoarginine, Arginine phosphate, L-Arginine-NG-phosphoric acid, Phosphoarginine A, N-Phospho-L-arginine, N(omega)-Phospho-L-arginine, Phosphoarginine, , Feruloylagmatine, , N2-Succinyl-L-arginine…
Valine, leucine and isoleucine degradation	7	map00280	(S)-3-Methyl-2-oxopentanoic acid, (S)-3-Methyl-2-oxopentanoate, (3S)-3-Methyl-2-oxopentanoic acid, (3S)-3-Methyl-2-oxopentanoate, , 4-Methyl-2-oxopentanoate, 2-Oxoisocaproate, , Acetoacetate, 3-Oxobutanoic acid, beta-Ketobutyric acid, Acetoacetic acid, , 2-Methyl-3-oxopropanoate, 3-Oxo-2-methylpropanoate, Methylmalonate semialdehyde, , (S)-Methylmalonate semialdehyde, , 3-Methyl-2-oxobutanoic aci…
Brassinosteroid biosynthesis	6	map00905	22alpha-Hydroxy-campest-4-en-3-one, (22S,24R)-22-Hydroxy-ergost-4 en-3-one, , 3-Dehydroteasterone, , 7-Oxatyphasterol, (22R,23R,24S)-3alpha,22,23-Trihydroxy-7-oxa-5alpha-ergostane-6-one, , Castasterone, , 7-Oxateasterone, (22R,23R,24S)-3beta,22,23-Trihydroxy-7-oxa-5alpha-ergostane-6-one, , (22R,23R)-22,23-Dihydroxy-campest-4-en-3-one,
Valine, leucine and isoleucine biosynthesis	6	map00290	(2S)-2-Isopropyl-3-oxosuccinate, 3-Carboxy-4-methyl-2-oxopentanoate, 2-Oxo-4-methyl-3-carboxypentanoate, , (S)-3-Methyl-2-oxopentanoic acid, (S)-3-Methyl-2-oxopentanoate, (3S)-3-Methyl-2-oxopentanoic acid, (3S)-3-Methyl-2-oxopentanoate, , 4-Methyl-2-oxopentanoate, 2-Oxoisocaproate, , 2-Isopropylmaleate, beta-Isopropylmaleate, , 2-Oxobutanoate, 2-Ketobutyric acid, 2-Oxobutyric acid, 2-Oxobutyrate,…
Plant hormone signal transduction	6	map04075	Salicylate, o-Hydroxybenzoic acid, Salicylic acid, , (-)-Jasmonoyl-L-isoleucine, (-)-JA-L-Ile, , (-)-Jasmonic acid, Jasmonic acid, {(1R,2R)-3-Oxo-2-[(Z)pent-2-enyl]cyclopent-2-enyl}acetic acid, Jasmonate, (-)-Jasmonate, , Gibberellin A4, , Abscisate, Abscisic acid, (+)-Abscisic acid, ABA, , Gibberellin A1, Gibberellin 1,
Alanine, aspartate and glutamate metabolism	6	map00250	L-Alanine, L-2-Aminopropionic acid, L-alpha-Alanine, , N-Acetyl-L-aspartate, N-Acetyl-L-aspartic acid, , Citrate, Citric acid, 2-Hydroxy-1,2,3-propanetricarboxylic acid, 2-Hydroxytricarballylic acid, , N-(L-Arginino)succinate, 2-(Nomega-L-Arginino)succinate, L-Argininosuccinate, L-Argininosuccinic acid, L-Arginosuccinic acid, , Succinate semialdehyde, Succinic semialdehyde, 4-Oxobutanoate, , N6-(…
Carbon fixation in photosynthetic organisms	6	map00710	L-Alanine, L-2-Aminopropionic acid, L-alpha-Alanine, , D-Fructose 6-phosphate, D-Fructose 6-phosphoric acid, Neuberg ester, , Sedoheptulose 7-phosphate, D-Sedoheptulose 7-phosphate, D-altro-Heptulose 7-phosphate, altro-Heptulose 7-phosphate, , D-Xylulose 5-phosphate, , D-Ribulose 5-phosphate, , D-Ribose 5-phosphate, Ribose 5-phosphate,
Butanoate metabolism	5	map00650	Acetoacetate, 3-Oxobutanoic acid, beta-Ketobutyric acid, Acetoacetic acid, , Succinate semialdehyde, Succinic semialdehyde, 4-Oxobutanoate, , 3-Butynoate, But-3-ynoate, , (R)-3-((R)-3-Hydroxybutanoyloxy)butanoate, , (S)-3-Hydroxy-3-methylglutaryl-CoA, Hydroxymethylglutaryl-CoA, Hydroxymethylglutaroyl coenzyme A, HMG-CoA, 3-Hydroxy-3-methylglutaryl-CoA,
Anthocyanin biosynthesis	5	map00942	Pelargonidin 3-O-beta-D-sambubioside, , Delphinidin 3-O-glucoside, Mirtillin, Delphinidin 3-glucoside, Delphinidin 3-O-beta-D-glucoside, , Pelargonidin 3-(6-p-coumaroyl)glucoside, , Pelargonidin 3-O-3'',6''-O-dimalonylglucoside, , Peonidin 3-O-glucoside, Peonidin-3-glucoside,
Lysine degradation	5	map00310	5-Acetamidopentanoate, , Acetoacetate, 3-Oxobutanoic acid, beta-Ketobutyric acid, Acetoacetic acid, , 5-Oxopentanoate, Glutarate semialdehyde, , N6-(L-1,3-Dicarboxypropyl)-L-lysine, Saccharopine, L-Saccharopine, N-[(S)-5-Amino-5-carboxypentyl]-L-glutamic acid, , Aerobactin,
Pantothenate and CoA biosynthesis	5	map00770	beta-Alanine, 3-Aminopropionic acid, 3-Aminopropanoate, , Uracil, , (R)-3,3-Dimethylmalate, , 3-Methyl-2-oxobutanoic acid, 3-Methyl-2-oxobutyric acid, 3-Methyl-2-oxobutanoate, 2-Oxo-3-methylbutanoate, 2-Oxoisovalerate, 2-Oxoisopentanoate, alpha-Ketovaline, 2-Ketovaline, 2-Keto-3-methylbutyric acid, , (R)-4-Phosphopantoate,
Fatty acid biosynthesis	5	map00061	Decanoic acid, Decanoate, Decylic acid, n-Capric acid, , Octanoic acid, Caprylic acid, Octylic acid, , Octadecanoic acid, Stearate, Stearic acid, , Hexadecanoic acid, Hexadecanoate, Hexadecylic acid, Palmitic acid, Palmitate, Cetylic acid, , (9Z)-Hexadecenoic acid, Palmitoleic acid, cis-9-Hexadecenoic acid, (9Z)-Hexadec-9-enoate,
Fatty acid metabolism	4	map01212	(S)-3-Hydroxyoctanoyl-CoA, (S)-3-Hydroxycapryloyl-CoA, (S)-Hydroxyoctanoyl-CoA, , 3-Oxohexanoyl-CoA, 3-Ketohexanoyl-CoA, , Tetradecanoyl-CoA, Myristoyl-CoA, , Hexadecanoic acid, Hexadecanoate, Hexadecylic acid, Palmitic acid, Palmitate, Cetylic acid,
Fatty acid elongation	4	map00062	(S)-3-Hydroxyoctanoyl-CoA, (S)-3-Hydroxycapryloyl-CoA, (S)-Hydroxyoctanoyl-CoA, , 3-Oxohexanoyl-CoA, 3-Ketohexanoyl-CoA, , Tetradecanoyl-CoA, Myristoyl-CoA, , Hexadecanoic acid, Hexadecanoate, Hexadecylic acid, Palmitic acid, Palmitate, Cetylic acid,
Glyoxylate and dicarboxylate metabolism	4	map00630	Citrate, Citric acid, 2-Hydroxy-1,2,3-propanetricarboxylic acid, 2-Hydroxytricarballylic acid, , Isocitrate, Isocitric acid, 1-Hydroxytricarballylic acid, 1-Hydroxypropane-1,2,3-tricarboxylic acid, , 3-Ethylmalate, , 2-Hydroxy-3-oxoadipate,
Glycine, serine and threonine metabolism	4	map00260	Sarcosine, N-Methylglycine, , 2-Oxobutanoate, 2-Ketobutyric acid, 2-Oxobutyric acid, 2-Oxobutyrate, 2-Oxobutanoic acid, alpha-Ketobutyric acid, alpha-Ketobutyrate, , N-Phospho-D-lombricine, , Betaine aldehyde,
Phosphatidylinositol signaling system	4	map04070	myo-Inositol, D-myo-Inositol, 1D-myo-Inositol, L-myo-Inositol, 1L-myo-Inositol, meso-Inositol, Inositol, Dambose, Cyclohexitol, Meat sugar, Bios I, , 1D-myo-Inositol 3-phosphate, D-myo-Inositol 3-phosphate, myo-Inositol 3-phosphate, Inositol 3-phosphate, 1D-myo-Inositol 3-monophosphate, D-myo-Inositol 3-monophosphate, myo-Inositol 3-monophosphate, Inositol 3-monophosphate, 1L-myo-Inositol 1-phosp…
Glutathione metabolism	4	map00480	Ascorbate, Ascorbic acid, L-Ascorbate, L-Ascorbic acid, Vitamin C, , Glutathionylspermidine, N1-(gamma-L-Glutamyl-L-cysteinyl-glycyl)-spermidine, , Glutathione disulfide, GSSG, Oxiglutatione, Oxidized glutathione, , Bis(glutathionyl)spermine, N1,N12-Bis(glutathionyl)spermine,
Vitamin B6 metabolism	4	map00750	Pyridoxine, Pyridoxol, , Succinate semialdehyde, Succinic semialdehyde, 4-Oxobutanoate, , 3-Hydroxy-2-methylpyridine-5-carboxylate, , D-Ribulose 5-phosphate,
C5-Branched dibasic acid metabolism	4	map00660	4-Methylene-L-glutamate, , 2-Oxobutanoate, 2-Ketobutyric acid, 2-Oxobutyric acid, 2-Oxobutyrate, 2-Oxobutanoic acid, alpha-Ketobutyric acid, alpha-Ketobutyrate, , Parapyruvate, 4-Hydroxy-4-methyl-2-oxoglutarate, , 4-Methylene-2-oxoglutarate, 2-Methylidene-4-oxopentanedioic acid, 4-Carboxy-2-oxo-4-pentenoate,
Propanoate metabolism	4	map00640	beta-Alanine, 3-Aminopropionic acid, 3-Aminopropanoate, , Acetoacetate, 3-Oxobutanoic acid, beta-Ketobutyric acid, Acetoacetic acid, , 2-Oxobutanoate, 2-Ketobutyric acid, 2-Oxobutyric acid, 2-Oxobutyrate, 2-Oxobutanoic acid, alpha-Ketobutyric acid, alpha-Ketobutyrate, , (S)-Methylmalonate semialdehyde,
Fatty acid degradation	4	map00071	(S)-3-Hydroxyoctanoyl-CoA, (S)-3-Hydroxycapryloyl-CoA, (S)-Hydroxyoctanoyl-CoA, , 3-Oxohexanoyl-CoA, 3-Ketohexanoyl-CoA, , Tetradecanoyl-CoA, Myristoyl-CoA, , Hexadecanoic acid, Hexadecanoate, Hexadecylic acid, Palmitic acid, Palmitate, Cetylic acid,
Thiamine metabolism	3	map00730	4-Amino-2-methyl-5-(phosphooxymethyl)pyrimidine, (4-Amino-2-methylpyrimidin-5-yl)methyl phosphate, 4-Amino-5-hydroxymethyl-2-methylpyrimidine phosphate, , Aminoimidazole ribotide, AIR, 1-(5'-Phosphoribosyl)-5-aminoimidazole, 5'-Phosphoribosyl-5-aminoimidazole, 1-(5-Phospho-D-ribosyl)-5-aminoimidazole, 5-Amino-1-(5-phospho-D-ribosyl)imidazole, 5-Amino-1-(5-phospho-beta-D-ribosyl)imidazole, , ADP-5…
Betalain biosynthesis	3	map00965	Gomphrenin-I, , Betanin, , cyclo-Dopa 5-O-glucoside,
Cyanoamino acid metabolism	3	map00460	N-Hydroxy-L-isoleucine, , N,N-Dihydroxy-L-tyrosine, , Alanine, 2-Aminopropionic acid, 2-Aminopropanoic acid,
Lysine biosynthesis	3	map00300	N-Acetyl-L-2-amino-6-oxopimelate, L-2-Acetamido-6-oxoheptanedioate, L-2-Acetamido-6-oxopimelate, , 2,3,4,5-Tetrahydrodipicolinate, Delta1-Piperidine-2,6-dicarboxylate, L-2,3,4,5-Tetrahydrodipicolinate, (S)-2,3,4,5-Tetrahydropyridine-2,6-dicarboxylate, , N6-(L-1,3-Dicarboxypropyl)-L-lysine, Saccharopine, L-Saccharopine, N-[(S)-5-Amino-5-carboxypentyl]-L-glutamic acid,
Caffeine metabolism	3	map00232	Theophylline, 1,3-Dimethylxanthine, , 1,7-Dimethylxanthine, Paraxanthine, , Theobromine, 3,7-Dimethylxanthine,
beta-Alanine metabolism	3	map00410	beta-Alanine, 3-Aminopropionic acid, 3-Aminopropanoate, , Uracil, , Carnosine, Nalpha-(beta-alanyl)-L-histidine,
Phosphonate and phosphinate metabolism	3	map00440	CMP-2-aminoethylphosphonate, CMPciliatine, , N-Acetyldemethylphosphinothricin, N-Adpt, , D-Ribose 5-phosphate, Ribose 5-phosphate,
Citrate cycle (TCA cycle)	2	map00020	Citrate, Citric acid, 2-Hydroxy-1,2,3-propanetricarboxylic acid, 2-Hydroxytricarballylic acid, , Isocitrate, Isocitric acid, 1-Hydroxytricarballylic acid, 1-Hydroxypropane-1,2,3-tricarboxylic acid,
Glycerolipid metabolism	2	map00561	D-Glucose 1-phosphate, alpha-D-Glucose 1-phosphate, Cori ester, D-Glucose alpha-1-phosphate, , UDP-glucose, UDPglucose, UDP-D-glucose, Uridine diphosphate glucose, UDP-alpha-D-glucose,
Synthesis and degradation of ketone bodies	2	map00072	Acetoacetate, 3-Oxobutanoic acid, beta-Ketobutyric acid, Acetoacetic acid, , (S)-3-Hydroxy-3-methylglutaryl-CoA, Hydroxymethylglutaryl-CoA, Hydroxymethylglutaroyl coenzyme A, HMG-CoA, 3-Hydroxy-3-methylglutaryl-CoA,
Selenocompound metabolism	2	map00450	L-Alanine, L-2-Aminopropionic acid, L-alpha-Alanine, , Glutathioselenol, GSSeH,
Glycerophospholipid metabolism	2	map00564	CDP-ethanolamine, Cytidine diphosphate ethanolamine, , sn-Glycero-3-phosphocholine, Glycerophosphocholine,
Vancomycin resistance	2	map01502	D-Alanine, D-2-Aminopropionic acid, D-Ala, , L-Alanine, L-2-Aminopropionic acid, L-alpha-Alanine,
Taurine and hypotaurine metabolism	2	map00430	L-Alanine, L-2-Aminopropionic acid, L-alpha-Alanine, , 5-L-Glutamyl-taurine, 5-Glutamyl-taurine, Glutaurine,
Sphingolipid metabolism	1	map00600	Phytosphingosine, 4-D-Hydroxysphinganine,
Sulfur relay system	1	map04122	L-Alanine, L-2-Aminopropionic acid, L-alpha-Alanine,
AGE-RAGE signaling pathway in diabetic complications	1	map04933	D-Glucose, Grape sugar, Dextrose, Glucose, D-Glucopyranose,
Aminoacyl-tRNA biosynthesis	1	map00970	L-Alanine, L-2-Aminopropionic acid, L-alpha-Alanine,
Pyruvate metabolism	1	map00620	(R)-2-Ethylmalate,
Photosynthesis	1	map00195	Plastoquinol-1,
One carbon pool by folate	1	map00670	5-Formiminotetrahydrofolate, 5-Formimidoyltetrahydrofolate,
Ether lipid metabolism	1	map00565	sn-Glycero-3-phosphocholine, Glycerophosphocholine,
Arginine biosynthesis	1	map00220	N-(L-Arginino)succinate, 2-(Nomega-L-Arginino)succinate, L-Argininosuccinate, L-Argininosuccinic acid, L-Arginosuccinic acid,
Sulfur metabolism	1	map00920	3'-Phosphoadenylyl sulfate, 3'-Phosphoadenosine 5'-phosphosulfate, 3'-Phospho-5'-adenylyl sulfate, PAPS,
Biotin metabolism	1	map00780	Biocytin, N6-D-Biotinyl-L-lysine, epsilon-N-Biotinyl-L-lysine,

## Sheet: MT vs MT-ABA （ESI-)
Pathway	Count	Pathway ID	Metbolites
Metabolic pathways	310	map01100	Sulfate, Sulfuric acid, , N2-Succinyl-L-arginine, (2S)-2-(3-Carboxypropanoylamino)-5-(diaminomethylideneamino)pentanoic acid, , N-Methylhydantoin, N-Methylimidazolidine-2,4-dione, , 3-Cyano-L-alanine, L-3-Cyanoalanine, L-beta-Cyanoalanine, , 5,6-Dihydrouracil, Dihydro-2,4(1H,3H)-pyrimidinedione, Dihydrouracile, Dihydrouracil, 5,6-Dihydro-2,4-dihydroxypyrimidine, Hydrouracil, 2,4-Dioxotetrahydropy…
Biosynthesis of secondary metabolites	237	map01110	3-Cyano-L-alanine, L-3-Cyanoalanine, L-beta-Cyanoalanine, , Nicotinate, Nicotinic acid, Niacin, 3-Pyridinecarboxylic acid, , (E)-4-Hydroxyphenylacetaldehyde oxime, (E)-[4-Hydroxyphenylacetaldehyde oxime], , N-Methylanthranilate, N-Methylanthranilic acid, 2-(Methylamino)benzoic acid, , Amygdalin, (R)-Amygdalin, (R)-Amygdaloside, (R)-Laenitrile, , C20821, Carbapenem biosynthesis intermediate 6, , (…
Flavonoid biosynthesis	51	map00941	Neohesperidin, Hesperetin 7-O-neohesperidoside, , p-Coumaroyl quinic acid, trans-5-O-(4-Coumaroyl)-D-quinate, , Pentahydroxyflavanone, Dihydrotricetin, , Taxifolin, Dihydroquercetin, (+)-Dihydroquercetin, (+)-Taxifolin, trans-Dihydroquercetin, , Myricetin, 3,5,7,3',4',5'-Hexahydroxyflavone, , (-)-Epigallocatechin, Epigallocatechol, , (+)-Gallocatechin, Gallocatechol, , Leucocyanidin, 2-(3,4-Dihyd…
Isoflavonoid biosynthesis	34	map00943	Biochanin A 7-O-(6-O-malonyl-beta-D-glucoside), Biochanin A 7-O-beta-D-glucoside 6''-O-malonate, , Malonylglycitin, , (-)-Maackiain-3-O-glucosyl-6''-O-malonate, , 2-Hydroxy-2,3-dihydrogenistein, 2,4',5,7-Tetrahydroxyisoflavanone, , 2,6,7,4'-Tetrahydroxyisoflavanone, , Naringenin, 4',5,7-Trihydroxyflavanone, (2S)-Naringenin, (-)-(2S)-Naringenin, , 3,6,9-Trihydroxypterocarpan, (6aS,11aS)-3,6a,9-Tri…
Flavone and flavonol biosynthesis	33	map00944	Vitexin 2''-O-beta-D-glucoside, Flavosativaside, 2''-O-Glucosylvitexin, , Scolymoside, Luteolin 7-O-neohesperidoside, Veronicastroside, , Kaempferol 3-O-rhamnoside-7-O-glucoside, , Kaempferol-3-O-rutinoside, Nictoflorin, , Isovitexin 2''-O-beta-D-glucoside, , Kaempferol 3-O-beta-D-glucosyl-(1->2)-beta-D-glucoside, Kaempferol 3-O-beta-D-sophoroside, Sophoraflavonoloside, , Rutin, 3-[[6-O-(6-Deoxy-…
2-Oxocarboxylic acid metabolism	33	map01210	(E)-4-Hydroxyphenylacetaldehyde oxime, (E)-[4-Hydroxyphenylacetaldehyde oxime], , (R)-2,3-Dihydroxy-3-methylbutanoate, (R)-2,3-Dihydroxy-isovalerate, (R)-2,3-Dihydroxy-isovaleric acid, (2R)-2,3-Dihydroxy-3-methylbutanoate, , (R)-3-Hydroxy-3-methyl-2-oxopentanoate, , (S)-2-Aceto-2-hydroxybutanoate, (S)-2-Hydroxy-2-ethyl-3-oxobutanoate, , Pyruvate, Pyruvic acid, 2-Oxopropanoate, 2-Oxopropanoic acid…
Ascorbate and aldarate metabolism	30	map00053	L-Lyxonate, L-Lyxonic acid, , L-Arabinonate, , L-Xylonate, L-Xylonic acid, , L-Galactose, , L-Gulose, , myo-Inositol, D-myo-Inositol, 1D-myo-Inositol, L-myo-Inositol, 1L-myo-Inositol, meso-Inositol, Inositol, Dambose, Cyclohexitol, Meat sugar, Bios I, , L-Galactono-1,5-lactone, , L-Galactono-1,4-lactone, , L-Gulono-1,4-lactone, L-Gulono-gamma-lactone, gamma-Gulonolactone, L-Gulonic acid gamma-lac…
Biosynthesis of amino acids	29	map01230	(R)-2,3-Dihydroxy-3-methylbutanoate, (R)-2,3-Dihydroxy-isovalerate, (R)-2,3-Dihydroxy-isovaleric acid, (2R)-2,3-Dihydroxy-3-methylbutanoate, , (S)-2-Aceto-2-hydroxybutanoate, (S)-2-Hydroxy-2-ethyl-3-oxobutanoate, , Anthranilate, Anthranilic acid, o-Aminobenzoic acid, Vitamin L1, 2-Aminobenzoate, , Pyruvate, Pyruvic acid, 2-Oxopropanoate, 2-Oxopropanoic acid, Pyroracemic acid, , Shikimate, Shikimi…
Amino sugar and nucleotide sugar metabolism	26	map00520	beta-D-Fructose, beta-Fruit sugar, beta-D-arabino-Hexulose, beta-Levulose, Fructose, , D-Glucose, Grape sugar, Dextrose, Glucose, D-Glucopyranose, , alpha-D-Glucose, , alpha-D-Galactose, , D-Mannose, Mannose, Seminose, Carubinose, D-Mannopyranose, , D-Glucosaminide, Chitosan oligosaccharide, , Chitosan, beta-1,4-Poly-D-glucosamine, , UDP-N-acetyl-alpha-D-glucosamine, UDP-N-acetyl-D-glucosamine, U…
alpha-Linolenic acid metabolism	26	map00592	9-Oxononanoic acid, , 3,6-Nonadienal, , Volicitin, N-(17-Hydroxylinolenoyl)-L-glutamine, , (-)-Jasmonic acid, Jasmonic acid, {(1R,2R)-3-Oxo-2-[(Z)pent-2-enyl]cyclopent-2-enyl}acetic acid, Jasmonate, (-)-Jasmonate, , (+)-7-Isojasmonic acid, , Methyl jasmonate, (-)-Methyl jasmonate, , (+)-7-Isomethyljasmonate, , 10-OPDA, 10-Oxo-11,15-phytodienoic acid, (11Z,15Z)-10-Oxo-11,15-phytodienoic acid, , 12…
Pentose and glucuronate interconversions	26	map00040	D-Xylonate, , L-Lyxonate, L-Lyxonic acid, , L-Xylonate, L-Xylonic acid, , 2-Dehydro-3-deoxy-L-galactonate, 2-Keto-3-deoxy-L-galactonate, L-threo-3-Deoxy-hexulosonate, , 2-Dehydro-3-deoxy-D-gluconate, 2-Keto-3-deoxy-D-gluconate, , Pyruvate, Pyruvic acid, 2-Oxopropanoate, 2-Oxopropanoic acid, Pyroracemic acid, , 2,5-Dioxopentanoate, 2-Oxoglutarate semialdehyde, , D-Xylonolactone, D-Xylono-1,5-lacto…
Phenylpropanoid biosynthesis	25	map00940	4-Coumarate, p-Coumaric acid, trans-4-Hydroxycinnamate, trans-p-Hydroxycinnamate, 4-Hydroxycinnamic acid, 4-Hydroxycinnamate, , Caffeic aldehyde, 3,4-Dihydroxycinnamaldehyde, Caffeyl aldehyde, , cis-2-Hydroxycinnamate, 2-Coumarinate, , trans-2-Hydroxycinnamate, trans-2-Hydroxycinnamic acid, 2-Hydroxycinnamate, 2-Coumaric acid, o-Coumaric acid, 2-Coumarate, , Sinapoyl aldehyde, Sinapaldehyde, , tr…
ABC transporters	23	map02010	Sulfate, Sulfuric acid, , D-Fructose, Levulose, Fruit sugar, D-arabino-Hexulose, , D-Allose, , D-Glucose, Grape sugar, Dextrose, Glucose, D-Glucopyranose, , myo-Inositol, D-myo-Inositol, 1D-myo-Inositol, L-myo-Inositol, 1L-myo-Inositol, meso-Inositol, Inositol, Dambose, Cyclohexitol, Meat sugar, Bios I, , D-Mannose, Mannose, Seminose, Carubinose, D-Mannopyranose, , Sucrose, Cane sugar, Saccharose…
Fructose and mannose metabolism	22	map00051	L-Fuconate, , D-Fructose, Levulose, Fruit sugar, D-arabino-Hexulose, , L-Rhamnonate, 6-Deoxy-L-mannonic acid, , D-Allose, , L-Sorbose, L-xylo-Hexulose, , alpha-D-Glucose, , D-Mannose, Mannose, Seminose, Carubinose, D-Mannopyranose, , 2-O-(alpha-D-Mannosyl)-D-glycerate, alpha-Mannosylglycerate, 2-O-(alpha-D-Mannopyranosyl)-D-glycerate, , L-Fucono-1,5-lactone, , L-Rhamnono-1,4-lactone, L-Rhamno-1,4…
Carbon metabolism	22	map01200	alpha-D-Glucose, , beta-D-Glucose, beta-D-Glucopyranose, , D-Glucono-1,5-lactone, Gluconic lactone, Gluconic acid lactone, 1,5-Gluconolactone, delta-Gluconolactone, D-Gluconolactone, Gluconolactone, , 2-Dehydro-3-deoxy-D-gluconate, 2-Keto-3-deoxy-D-gluconate, , Fumarate, Fumaric acid, trans-Butenedioic acid, , (S)-Malate, L-Malate, L-Apple acid, L-Malic acid, L-2-Hydroxybutanedioic acid, Malate, …
Porphyrin and chlorophyll metabolism	21	map00860	4,5-Dioxopentanoate, 4-Oxoglutarate semialdehyde, , Pheophorbide a, , Magnesium protoporphyrin, Magnesium protoporphyrin IX, Mg-protoporphyrin IX, , Precorrin 3B, , Uroporphyrin I, , Uroporphyrin III, , Fe-coproporphyrin III, Coproheme III, , 12-Ethyl-8-propylbacteriochlorophyllide d, , Siroheme, , Red chlorophyll catabolite, , Coproporphyrin I, , Coproporphyrin III, , 3-Hydroxyethylchlorophyllid…
Phenylalanine metabolism	21	map00360	Fumarate, Fumaric acid, trans-Butenedioic acid, , Pyruvate, Pyruvic acid, 2-Oxopropanoate, 2-Oxopropanoic acid, Pyroracemic acid, , Salicylate, o-Hydroxybenzoic acid, Salicylic acid, , 4-Hydroxybenzoate, Hydroxybenzoic acid, 4-Hydroxybenzoic acid, Hydroxybenzenecarboxylic acid, , 4-Hydroxy-3-methoxy-benzaldehyde, Vanillin, Vanillaldehyde, 4-Hydroxy-3-methoxybenzaldehyde, , 3-Hydroxyphenylacetate,…
Linoleic acid metabolism	21	map00591	12,13-DHOME, 12,13-DHOA, (9Z)-12,13-Dihydroxyoctadec-9-enoic acid, , 9,10-DHOME, 9,10-DHOA, (12Z)-9,10-Dihydroxyoctadec-12-enoic acid, , 9,10,13-TriHOME, 9,10,13-Trihydroxyoctadec-11-enoic acid, (11E)-9,10,13-Trihydroxyoctadec-11-enoic acid, , 9,12,13-TriHOME, 9(S),12(S),13(S)-Trihydroxy-10(E)-octadecenoic acid, (10E)-(9S,12S,13S)-9,12,13-Trihydroxyoctadec-10-enoic acid, , 9,10-Dihydroxy-12,13-ep…
Ubiquinone and other terpenoid-quinone biosynthesis	20	map00130	all-trans-Polyprenyl diphosphate, Polyisopentenylpyrophosphate, Polyisopentenyldiphosphate, trans-Polyisopentenyldiphosphate, Polyprenyl diphosphate, , Geranyl diphosphate, , 4-Hydroxybenzoate, Hydroxybenzoic acid, 4-Hydroxybenzoic acid, Hydroxybenzenecarboxylic acid, , 6-Geranylgeranyl-2,3-dimethylbenzene-1,4-diol, , beta-Tocotrienol, , gamma-Tocotrienol, , 4-Coumarate, p-Coumaric acid, trans-4-…
Galactose metabolism	19	map00052	D-Fructose, Levulose, Fruit sugar, D-arabino-Hexulose, , D-Galactose, D-Galactopyranose, , D-Glucose, Grape sugar, Dextrose, Glucose, D-Glucopyranose, , myo-Inositol, D-myo-Inositol, 1D-myo-Inositol, L-myo-Inositol, 1L-myo-Inositol, meso-Inositol, Inositol, Dambose, Cyclohexitol, Meat sugar, Bios I, , alpha-D-Glucose, , alpha-D-Galactose, , D-Mannose, Mannose, Seminose, Carubinose, D-Mannopyranos…
Tyrosine metabolism	18	map00350	L-Noradrenaline, Noradrenaline, Norepinephrine, Arterenol, 4-[(1R)-2-Amino-1-hydroxyethyl]-1,2-benzenediol, , Maleic acid, Maleate, cis-Butenedioic acid, , Fumarate, Fumaric acid, trans-Butenedioic acid, , Pyruvate, Pyruvic acid, 2-Oxopropanoate, 2-Oxopropanoic acid, Pyroracemic acid, , Gentisate aldehyde, 2,5-Dihydroxybenzaldehyde, , Hydroquinone, p-Benzenediol, 1,4-Benzenediol, 1,4-Dihydroxyben…
C5-Branched dibasic acid metabolism	18	map00660	Pyruvate, Pyruvic acid, 2-Oxopropanoate, 2-Oxopropanoic acid, Pyroracemic acid, , trans-Aconitate, trans-Aconitic acid, , cis-Aconitate, cis-Aconitic acid, , Mesaconate, 2-Methylfumarate, Mesaconic acid, Methylfumaric acid, (E)-2-Methyl-2-butenedioic acid, , 2-Methylmaleate, Citraconate, Citraconic acid, Methylmaleic acid, , Itaconate, Itaconic acid, Methylenesuccinic acid, , (S)-2-Methylmalate, …
Pentose phosphate pathway	17	map00030	Deoxyribose, 2-Deoxy-D-erythro-pentose, Thyminose, 2-Deoxy-D-ribose, , D-Glucose, Grape sugar, Dextrose, Glucose, D-Glucopyranose, , beta-D-Glucose, beta-D-Glucopyranose, , D-Glucono-1,5-lactone, Gluconic lactone, Gluconic acid lactone, 1,5-Gluconolactone, delta-Gluconolactone, D-Gluconolactone, Gluconolactone, , 2-Dehydro-3-deoxy-D-gluconate, 2-Keto-3-deoxy-D-gluconate, , Pyruvate, Pyruvic acid,…
Purine metabolism	16	map00230	Sulfate, Sulfuric acid, , Inosine, , Xanthosine 5'-phosphate, Xanthylic acid, XMP, (9-D-Ribosylxanthine)-5'-phosphate, , Deoxyinosine, , 5-Ureido-4-imidazole carboxylate, 4-Ureido-5-imidazolecarboxylic acid, , Aminoimidazole ribotide, AIR, 1-(5'-Phosphoribosyl)-5-aminoimidazole, 5'-Phosphoribosyl-5-aminoimidazole, 1-(5-Phospho-D-ribosyl)-5-aminoimidazole, 5-Amino-1-(5-phospho-D-ribosyl)imidazole,…
Starch and sucrose metabolism	15	map00500	D-Fructose, Levulose, Fruit sugar, D-arabino-Hexulose, , D-Glucose, Grape sugar, Dextrose, Glucose, D-Glucopyranose, , Sucrose, Cane sugar, Saccharose, 1-alpha-D-Glucopyranosyl-2-beta-D-fructofuranoside, , Cellobiose, 1-beta-D-Glucopyranosyl-4-D-glucopyranose, , Maltose, Malt sugar, alpha-D-Glucopyranosyl-(1->4)-D-glucopyranose, , Levanbiose, , Isomaltose, Brachiose, , alpha,alpha-Trehalose, alph…
Butanoate metabolism	14	map00650	Maleic acid, Maleate, cis-Butenedioic acid, , Fumarate, Fumaric acid, trans-Butenedioic acid, , (R)-Malate, D-Malate, D-Malic acid, , Pyruvate, Pyruvic acid, 2-Oxopropanoate, 2-Oxopropanoic acid, Pyroracemic acid, , 3-Butynoate, But-3-ynoate, , Acetoacetate, 3-Oxobutanoic acid, beta-Ketobutyric acid, Acetoacetic acid, , Succinate semialdehyde, Succinic semialdehyde, 4-Oxobutanoate, , 2-Hydroxyglu…
Vitamin B6 metabolism	13	map00750	Pyridoxine, Pyridoxol, , Pyridoxal, , Isopyridoxal, , 4-Pyridoxate, 4-Pyridoxic acid, , 3-Hydroxy-4-hydroxymethyl-2-methylpyridine-5-carboxylate, 5-Pyridoxate, 5-Pyridoxic acid, , Succinate semialdehyde, Succinic semialdehyde, 4-Oxobutanoate, , Pyridoxine phosphate, Pyridoxine 5-phosphate, Pyridoxine 5'-phosphate, Pyridoxol 5'-phosphate, , 4-Pyridoxolactone, 4-Pyridoxic acid lactone, , 5-Pyridoxo…
Inositol phosphate metabolism	13	map00562	scyllo-Inositol, Scyllitol, , 1D-chiro-Inositol, 1,2,4/3,5,6-Cyclohexane-1,2,3,4,5,6-hexol, (+)-Inositol, , myo-Inositol, D-myo-Inositol, 1D-myo-Inositol, L-myo-Inositol, 1L-myo-Inositol, meso-Inositol, Inositol, Dambose, Cyclohexitol, Meat sugar, Bios I, , 5-Deoxy-D-glucuronate, 5-Deoxy-D-glucuronic acid, 5-Deoxy-D-xylo-hexuronic acid, , 1-Keto-D-chiro-inositol, 2D-2,3,5/4,6-Pentahydroxycyclohex…
Nicotinate and nicotinamide metabolism	13	map00760	Maleamate, Maleamic acid, , Nicotinate, Nicotinic acid, Niacin, 3-Pyridinecarboxylic acid, , 6-Hydroxynicotinate, 6-Hydroxynicotinic acid, , Maleic acid, Maleate, cis-Butenedioic acid, , Fumarate, Fumaric acid, trans-Butenedioic acid, , N-Methylnicotinate, Trigonelline, Trigenelline, 1-Methylpyridinio-3-carboxylate, Betaine nicotinate, Caffearin, Gynesine, , Pyruvate, Pyruvic acid, 2-Oxopropanoat…
Valine, leucine and isoleucine biosynthesis	13	map00290	(R)-2,3-Dihydroxy-3-methylbutanoate, (R)-2,3-Dihydroxy-isovalerate, (R)-2,3-Dihydroxy-isovaleric acid, (2R)-2,3-Dihydroxy-3-methylbutanoate, , (R)-3-Hydroxy-3-methyl-2-oxopentanoate, , (S)-2-Aceto-2-hydroxybutanoate, (S)-2-Hydroxy-2-ethyl-3-oxobutanoate, , Pyruvate, Pyruvic acid, 2-Oxopropanoate, 2-Oxopropanoic acid, Pyroracemic acid, , (2S)-2-Isopropyl-3-oxosuccinate, 3-Carboxy-4-methyl-2-oxopen…
Biosynthesis of secondary metabolites - unclassified	13	map00999	Anthranilate, Anthranilic acid, o-Aminobenzoic acid, Vitamin L1, 2-Aminobenzoate, , 8-Demethyl-8-formylriboflavin 5'-phosphate, , (3E)-3-[(1R,5R,6S)-5-Hydroxy-7-oxabicyclo[4.1.0]heptan-2-ylidene]-2-oxopropanoate, Epoxy-3E-H2HPP, , 2-Amino-4,5-dihydroxy-6-oxo-7-(phosphooxy)heptanoate, 2-Amino-4,5-dihydroxy-6-oxo-7-(phosphonooxy)heptanoate, 2-Amino-4,5-dihydroxy-6-oxo-7-(phosphonooxy)heptanoic acid…
Glyoxylate and dicarboxylate metabolism	12	map00630	(S)-Malate, L-Malate, L-Apple acid, L-Malic acid, L-2-Hydroxybutanedioic acid, Malate, Malic acid, , Pyruvate, Pyruvic acid, 2-Oxopropanoate, 2-Oxopropanoic acid, Pyroracemic acid, , cis-Aconitate, cis-Aconitic acid, , Oxaloacetate, Oxalacetic acid, Oxaloacetic acid, 2-Oxobutanedioic acid, 2-Oxosuccinic acid, keto-Oxaloacetate, , trans-2,3-Epoxysuccinate, , Mesaconate, 2-Methylfumarate, Mesaconic…
Isoquinoline alkaloid biosynthesis	12	map00950	3,4-Dihydroxybenzaldehyde, Protocatechualdehyde, , 3,4-Dihydroxyphenylacetaldehyde, Protocatechuatealdehyde, , 4-Coumarate, p-Coumaric acid, trans-4-Hydroxycinnamate, trans-p-Hydroxycinnamate, 4-Hydroxycinnamic acid, 4-Hydroxycinnamate, , Narcotoline, , (13S,14R)-1,13-Dihydroxy-N-methylcanadine, , 4-Hydroxyphenylacetaldehyde, 2-(4-Hydroxyphenyl)acetaldehyde, , Secologanin, (-)-Secologanin, , Magn…
Pyrimidine metabolism	12	map00240	5,6-Dihydrouracil, Dihydro-2,4(1H,3H)-pyrimidinedione, Dihydrouracile, Dihydrouracil, 5,6-Dihydro-2,4-dihydroxypyrimidine, Hydrouracil, 2,4-Dioxotetrahydropyrimidine, , Uracil, , 3-Oxopropanoate, Malonate semialdehyde, , Pseudouridine, , Uridine, , 2-Deoxy-D-ribose 1-phosphate, 2-Deoxy-alpha-D-ribose 1-phosphate, , dTDP, Deoxythymidine 5'-diphosphate, , dCMP, Deoxycytidylic acid, Deoxycytidine mo…
Tryptophan metabolism	12	map00380	Picolinic acid, 2-Pyridinecarboxylic acid, , 3-Methoxyanthranilate, 3-Methoxyanthranilic acid, , Anthranilate, Anthranilic acid, o-Aminobenzoic acid, Vitamin L1, 2-Aminobenzoate, , 8-Methoxykynurenate, Xanthurenic acid 8-methyl ether, , 5-Hydroxyindolepyruvate, , Formylanthranilate, N-Formylanthranilate, 2-(Formylamino)-benzoic acid, , 3-Methyldioxyindole, 3-Hydroxy-3-methyloxindole, , L-Formylky…
Phenylalanine, tyrosine and tryptophan biosynthesis	11	map00400	Quinate, Quinic acid, Kinic acid, Chinic acid, L-Quinic acid, L-Quinate, (-)-Quinic acid, , Anthranilate, Anthranilic acid, o-Aminobenzoic acid, Vitamin L1, 2-Aminobenzoate, , 3-Hydroxybenzoate, 3-Hydroxybenzoic acid, m-Hydroxybenzoic acid, , (4R,5R)-4,5-Dihydroxycyclohexa-1(6),2-diene-1-carboxylate, (3R,4R)-3,4-Dihydroxycyclohexa-1,5-diene-1-carboxylate, DCDC, , Shikimate, Shikimic acid, 3,4,5-T…
Arginine and proline metabolism	11	map00330	N2-Succinyl-L-arginine, (2S)-2-(3-Carboxypropanoylamino)-5-(diaminomethylideneamino)pentanoic acid, , N-Methylhydantoin, N-Methylimidazolidine-2,4-dione, , Pyruvate, Pyruvic acid, 2-Oxopropanoate, 2-Oxopropanoic acid, Pyroracemic acid, , 2,5-Dioxopentanoate, 2-Oxoglutarate semialdehyde, , 1-Pyrroline-4-hydroxy-2-carboxylate, , 4-Oxoproline, 4-Oxo-L-proline, , L-1-Pyrroline-3-hydroxy-5-carboxylate…
Pantothenate and CoA biosynthesis	11	map00770	5,6-Dihydrouracil, Dihydro-2,4(1H,3H)-pyrimidinedione, Dihydrouracile, Dihydrouracil, 5,6-Dihydro-2,4-dihydroxypyrimidine, Hydrouracil, 2,4-Dioxotetrahydropyrimidine, , Uracil, , (R)-2,3-Dihydroxy-3-methylbutanoate, (R)-2,3-Dihydroxy-isovalerate, (R)-2,3-Dihydroxy-isovaleric acid, (2R)-2,3-Dihydroxy-3-methylbutanoate, , 2-Dehydropantoate, , (R)-4-Dehydropantoate, , Pyruvate, Pyruvic acid, 2-Oxopr…
Terpenoid backbone biosynthesis	10	map00900	Geranyl diphosphate, , Pyruvate, Pyruvic acid, 2-Oxopropanoate, 2-Oxopropanoic acid, Pyroracemic acid, , 2-C-Methyl-D-erythritol 4-phosphate, , 1-Deoxy-D-xylulose 5-phosphate, , (R)-5-Phosphomevalonate, (R)-5-Phosphomevaloonic acid, (R)-Mevalonic acid 5-phosphate, , (R)-Mevalonate 3-phosphate, (R)-3-Phosphomevalonate, , Phytyl diphosphate, , (R)-Mevalonate, Mevalonic acid, 3,5-Dihydroxy-3-methylv…
Caffeine metabolism	10	map00232	1,3,7-Trimethyl-5-hydroxyisourate, , 5-Acetylamino-6-formylamino-3-methyluracil, AFMU, , Caffeine, 1,3,7-Trimethylxanthine, , 3,6,8-Trimethylallantoin, , 1-Methylxanthine, , 3-Methylxanthine, , 7-Methylxanthine, , 1,7-Dimethylxanthine, Paraxanthine, , Theobromine, 3,7-Dimethylxanthine, , Theophylline, 1,3-Dimethylxanthine,
Pyruvate metabolism	10	map00620	Fumarate, Fumaric acid, trans-Butenedioic acid, , (S)-Malate, L-Malate, L-Apple acid, L-Malic acid, L-2-Hydroxybutanedioic acid, Malate, Malic acid, , Pyruvate, Pyruvic acid, 2-Oxopropanoate, 2-Oxopropanoic acid, Pyroracemic acid, , Oxaloacetate, Oxalacetic acid, Oxaloacetic acid, 2-Oxobutanedioic acid, 2-Oxosuccinic acid, keto-Oxaloacetate, , 2-Hydroxyethylenedicarboxylate, enol-Oxaloacetate, en…
Monoterpenoid biosynthesis	9	map00902	(+)-Bornyl diphosphate, , Geranyl diphosphate, , Secologanin, (-)-Secologanin, , Iridotrial, (1S,2R,3S)-2-Formyl-alpha-(hydroxymethylene)-3-methylcyclopentaneacetaldehyde, , 7-Deoxyloganetin, , 7-Deoxyloganetate, (1S,4aS,7S,7aR)-1-Hydroxy-7-methyl-1,4a,5,6,7,7a-hexahydrocyclopenta[c]pyran-4-carboxylate, , 1,6,6-Trimethyl-2,7-dioxabicyclo[3.2.2]nonan-3-one, , 4,5-Dihydro-5,5-dimethyl-4-(3-oxobutyl…
Anthocyanin biosynthesis	9	map00942	Malvidin 3-O-glucoside, Enin, Malvidin-3-glucoside, , Cyanidin 3-O-3'',6''-O-dimalonylglucoside, , Pelargonidin 3-O-(6-O-malonyl-beta-D-glucoside), , Delphinidin 3-O-(6-caffeoyl-beta-D-glucoside), , Pelargonidin 3-(6-p-coumaroyl)glucoside, , Cyanidin 3-(6-p-caffeoyl)glucoside, , Delphinidin 3-(6-p-coumaroyl)glucoside, , Salvianin, , Cyanidin 3-O-(6-O-malonyl-beta-D-glucoside), Cyanidin 3-O-(6'-O-…
Alanine, aspartate and glutamate metabolism	9	map00250	Fumarate, Fumaric acid, trans-Butenedioic acid, , Pyruvate, Pyruvic acid, 2-Oxopropanoate, 2-Oxopropanoic acid, Pyroracemic acid, , Oxaloacetate, Oxalacetic acid, Oxaloacetic acid, 2-Oxobutanedioic acid, 2-Oxosuccinic acid, keto-Oxaloacetate, , Succinate semialdehyde, Succinic semialdehyde, 4-Oxobutanoate, , Citrate, Citric acid, 2-Hydroxy-1,2,3-propanetricarboxylic acid, 2-Hydroxytricarballylic …
Citrate cycle (TCA cycle)	9	map00020	Fumarate, Fumaric acid, trans-Butenedioic acid, , (S)-Malate, L-Malate, L-Apple acid, L-Malic acid, L-2-Hydroxybutanedioic acid, Malate, Malic acid, , Pyruvate, Pyruvic acid, 2-Oxopropanoate, 2-Oxopropanoic acid, Pyroracemic acid, , cis-Aconitate, cis-Aconitic acid, , Oxaloacetate, Oxalacetic acid, Oxaloacetic acid, 2-Oxobutanedioic acid, 2-Oxosuccinic acid, keto-Oxaloacetate, , Isocitrate, Isoci…
Carbon fixation in photosynthetic organisms	9	map00710	(S)-Malate, L-Malate, L-Apple acid, L-Malic acid, L-2-Hydroxybutanedioic acid, Malate, Malic acid, , Pyruvate, Pyruvic acid, 2-Oxopropanoate, 2-Oxopropanoic acid, Pyroracemic acid, , Oxaloacetate, Oxalacetic acid, Oxaloacetic acid, 2-Oxobutanedioic acid, 2-Oxosuccinic acid, keto-Oxaloacetate, , L-Aspartate, L-Aspartic acid, 2-Aminosuccinic acid, L-Asp, , D-Erythrose 4-phosphate, , Sedoheptulose 7…
Tropane, piperidine and pyridine alkaloid biosynthesis	8	map00960	Nicotinate, Nicotinic acid, Niacin, 3-Pyridinecarboxylic acid, , Phenylpyruvate, Phenylpyruvic acid, alpha-Ketohydrocinnamic acid, keto-Phenylpyruvate, 3-Phenyl-2-oxopropanoate, 2-Oxo-3-phenylpropanoate, , Pelletierine, , Pseudotropine, , Hygrine, (+)-Hygrine, , Tropine, 3alpha-Tropanol, , Trachelanthamidine, , Pseudoecgonyl-CoA,
Monobactam biosynthesis	8	map00261	Sulfate, Sulfuric acid, , L-4-Hydroxyphenylglycine, , Pyruvate, Pyruvic acid, 2-Oxopropanoate, 2-Oxopropanoic acid, Pyroracemic acid, , L-Aspartate, L-Aspartic acid, 2-Aminosuccinic acid, L-Asp, , Adenylyl sulfate, Adenosine 5'-phosphosulfate, APS, 5'-Adenylyl sulfate, , 4-Hydroxyphenylglyoxylate, 4-Hydroxybenzoylformate, 4-Hydroxyphenylglyoxylic acid, 2-(4-Hydroxyphenyl)-2-oxoacetate, , SQ 26180…
Propanoate metabolism	8	map00640	Propynoate, Propiolic acid, Acetylenecarboxylic acid, Acetylenemonocarboxylate, , 3-Oxopropanoate, Malonate semialdehyde, , Acetoacetate, 3-Oxobutanoic acid, beta-Ketobutyric acid, Acetoacetic acid, , 2-Oxobutanoate, 2-Ketobutyric acid, 2-Oxobutyric acid, 2-Oxobutyrate, 2-Oxobutanoic acid, alpha-Ketobutyric acid, alpha-Ketobutyrate, , (S)-Methylmalonate semialdehyde, , (2S,3R)-3-Hydroxybutane-1,2…
Glycolysis / Gluconeogenesis	7	map00010	D-Glucose, Grape sugar, Dextrose, Glucose, D-Glucopyranose, , alpha-D-Glucose, , beta-D-Glucose, beta-D-Glucopyranose, , Pyruvate, Pyruvic acid, 2-Oxopropanoate, 2-Oxopropanoic acid, Pyroracemic acid, , Oxaloacetate, Oxalacetic acid, Oxaloacetic acid, 2-Oxobutanedioic acid, 2-Oxosuccinic acid, keto-Oxaloacetate, , Salicin, Salicoside, , Thiamin diphosphate, Thiamine diphosphate, Thiamin pyrophosp…
Stilbenoid, diarylheptanoid and gingerol biosynthesis	7	map00945	p-Coumaroyl quinic acid, trans-5-O-(4-Coumaroyl)-D-quinate, , Chlorogenate, Chlorogenic acid, Caffeoyl quinic acid, trans-5-O-Caffeoyl-D-quinate, , Resveratrol, 3,4',5-Trihydroxystilbene, trans-Resveratrol, , 5-O-Caffeoylshikimic acid, , Pinosylvin, 3,5-Stilbenediol, , 4-Coumaroylshikimate, trans-5-O-(4-Coumaroyl)shikimate, , 5-Hydroxy-1-(4-hydroxyphenyl)-3-decanone,
Diterpenoid biosynthesis	7	map00904	Gibberellin A9, , Baccatin III, , Gibberellin A14 aldehyde, , Gibberellin A53 aldehyde, , Carnosic acid, Salvin, 11,12-Dihydroxyabieta-8,11,13-trien-20-oic acid, , Gibberellin A12, , 11,20-Dihydroxysugiol,
Cutin, suberine and wax biosynthesis	7	map00073	9,10,18-Trihydroxystearate, , 9,10-Epoxy-18-hydroxystearate, , Hexadecanedioate, , 10,16-Dihydroxyhexadecanoic acid, Hexadecanoic acid, 10,16-dihydroxy-, , 16-Oxopalmitate, , Octadec-9-ene-1,18-dioic-acid, , 18-Oxooleate,
Phosphonate and phosphinate metabolism	7	map00440	Pyruvate, Pyruvic acid, 2-Oxopropanoate, 2-Oxopropanoic acid, Pyroracemic acid, , 2-Aminoethylphosphonate, (2-Aminoethyl)phosphonate, Ciliatine, , D-Ribose 5-phosphate, Ribose 5-phosphate, , Rhizocticin D, , Rhizocticin C, , CMP-N-trimethyl-2-aminoethylphosphonate, CMP-2-trimethylaminoethylphosphonate, , Rhizocticin A,
Lysine degradation	7	map00310	Acetoacetate, 3-Oxobutanoic acid, beta-Ketobutyric acid, Acetoacetic acid, , (S)-2-Hydroxyglutarate, , 2-Oxoglutarate, Oxoglutaric acid, 2-Ketoglutaric acid, alpha-Ketoglutaric acid, , 6-Acetamido-2-oxohexanoate, 2-Oxo-6-acetamidocaproate, , 5-Phosphooxy-L-lysine, (5R)-5-Phosphooxy-L-lysine, 5-Phosphonooxy-L-lysine, O-Phosphohydroxy-L-lysine, (5R)-5-Phosphonooxy-L-lysine, , Carnitine, gamma-Trime…
Betalain biosynthesis	6	map00965	2-Descarboxy-cyclo-dopa, Indoline-5,6-diol, 5,6-Indolinediol, , Dopamine quinone, , Lampranthin II, , 2-Descarboxy-betanidin, , Dopaxanthin, , cyclo-Dopa-glucuronylglucoside,
Riboflavin metabolism	6	map00740	Lumichrome, 7,8-Dimethylalloxazine, , 5-Amino-6-(5'-phospho-D-ribitylamino)uracil, 5-Amino-2,6-dioxy-4-(5'-phospho-D-ribitylamino)pyrimidine, 5-Amino-6-(5-phospho-D-ribitylamino)uracil, , L-3,4-Dihydroxybutan-2-one 4-phosphate, 1-Deoxy-L-glycero-tetrulose 4-phosphate, 2-Hydroxy-3-oxobutyl phosphate, , D-Ribulose 5-phosphate, , Ribitol, Adonitol, , Reduced FMN, FMNH2,
Folate biosynthesis	6	map00790	THF-L-glutamate, Tetrahydropteroyldiglutamate, (6S)-H4PteGlu2, , 4-Aminobenzoate, ABEE, 4-Aminobenzoic acid, p-Aminobenzoate, , 4-Hydroxybenzoate, Hydroxybenzoic acid, 4-Hydroxybenzoic acid, Hydroxybenzenecarboxylic acid, , 7,8-Dihydroneopterin 2',3'-cyclic phosphate, , THF-polyglutamate, Tetrahydropteroyl-[gamma-Glu]n, Tetrahydrofolyl-[Glu](n-1), (6S)-H4PteGlu(n), Tetrahydropteroyl-[gamma-Glu]n+…
Carotenoid biosynthesis	6	map00906	8'-Hydroxyabscisate, 8'-Hydroxyabscisic acid, , Phaseic acid, , Strigolactone ABC-rings, , Abscisate, Abscisic acid, (+)-Abscisic acid, ABA, , Glycosyl-4,4'-diaponeurosporenoate, , 2,2'-Diketospirilloxanthin, 2,2'-Dioxospirilloxanthin,
Histidine metabolism	5	map00340	2-Oxoglutarate, Oxoglutaric acid, 2-Ketoglutaric acid, alpha-Ketoglutaric acid, , L-Histidinol phosphate, , 1-(5'-Phosphoribosyl)-5-amino-4-imidazolecarboxamide, 5'-Phosphoribosyl-5-amino-4-imidazolecarboxamide, 5'-Phospho-ribosyl-5-amino-4-imidazole carboxamide, AICAR, 5-Aminoimidazole-4-carboxamide ribotide, 5-Phosphoribosyl-4-carbamoyl-5-aminoimidazole, 5-Amino-1-(5-phospho-D-ribosyl)imidazole…
beta-Alanine metabolism	5	map00410	5,6-Dihydrouracil, Dihydro-2,4(1H,3H)-pyrimidinedione, Dihydrouracile, Dihydrouracil, 5,6-Dihydro-2,4-dihydroxypyrimidine, Hydrouracil, 2,4-Dioxotetrahydropyrimidine, , Uracil, , Propynoate, Propiolic acid, Acetylenecarboxylic acid, Acetylenemonocarboxylate, , 3-Oxopropanoate, Malonate semialdehyde, , L-Aspartate, L-Aspartic acid, 2-Aminosuccinic acid, L-Asp,
Cyanoamino acid metabolism	5	map00460	3-Cyano-L-alanine, L-3-Cyanoalanine, L-beta-Cyanoalanine, , (E)-4-Hydroxyphenylacetaldehyde oxime, (E)-[4-Hydroxyphenylacetaldehyde oxime], , Amygdalin, (R)-Amygdalin, (R)-Amygdaloside, (R)-Laenitrile, , N,N-Dihydroxy-L-tyrosine, , L-Aspartate, L-Aspartic acid, 2-Aminosuccinic acid, L-Asp,
Arachidonic acid metabolism	5	map00590	Leukotriene D4, LTD4, , 2,3-Dinor-8-iso prostaglandin F2alpha, 2,3-Dinor-8-iso PGF2alpha, , Thromboxane B2, TXB2, , 6-Keto-prostaglandin F1alpha, 6-Keto-prostaglandin F1a, 6-Keto-PGF1alpha, 6-Keto-PGF1a, , 20-COOH-Leukotriene B4, 20-COOH-LTB4, 20-Carboxy-leukotriene B4, 5,12-Dihydroxy-Delta5,8,11,14-eicosapolyendioic acid,
Glucosinolate biosynthesis	5	map00966	(E)-4-Hydroxyphenylacetaldehyde oxime, (E)-[4-Hydroxyphenylacetaldehyde oxime], , Sinalbin, p-Hydroxybenzyl glucosinolate, , 3-Phenylpropionaldoxim, , 8-Methylthiooctyl-desulfoglucosinolate, , Glucoiberverin, 3-Methylthiopropyl glucosinolate,
Lysine biosynthesis	5	map00300	2-Oxoglutarate, Oxoglutaric acid, 2-Ketoglutaric acid, alpha-Ketoglutaric acid, , (R)-2-Hydroxybutane-1,2,4-tricarboxylate, Homocitrate, Homocitric acid, 3-Hydroxy-3-carboxyadipic acid, (R)-2-Hydroxy-1,2,4-butanetricarboxylic acid, , Homoisocitrate, 3-Carboxy-2-hydroxyadipate, (-)-1-Hydroxy-1,2,4-butanetricarboxylate, (1R,2S)-1-Hydroxybutane-1,2,4-tricarboxylate, (-)-threo-Homoisocitrate, , L-Asp…
Glycine, serine and threonine metabolism	4	map00260	Pyruvate, Pyruvic acid, 2-Oxopropanoate, 2-Oxopropanoic acid, Pyroracemic acid, , 2-Oxobutanoate, 2-Ketobutyric acid, 2-Oxobutyric acid, 2-Oxobutyrate, 2-Oxobutanoic acid, alpha-Ketobutyric acid, alpha-Ketobutyrate, , L-Aspartate, L-Aspartic acid, 2-Aminosuccinic acid, L-Asp, , D-Glycerate, Glycerate, (R)-Glycerate, Glyceric acid,
Valine, leucine and isoleucine degradation	4	map00280	2-Methyl-3-oxopropanoate, 3-Oxo-2-methylpropanoate, Methylmalonate semialdehyde, , Acetoacetate, 3-Oxobutanoic acid, beta-Ketobutyric acid, Acetoacetic acid, , (S)-Methylmalonate semialdehyde, , Thiamin diphosphate, Thiamine diphosphate, Thiamin pyrophosphate, TPP, ThPP,
Arginine biosynthesis	4	map00220	Fumarate, Fumaric acid, trans-Butenedioic acid, , 2-Oxoglutarate, Oxoglutaric acid, 2-Ketoglutaric acid, alpha-Ketoglutaric acid, , N-Acetyl-L-glutamate 5-phosphate, N-Acetyl-L-glutamyl 5-phosphate, , L-Aspartate, L-Aspartic acid, 2-Aminosuccinic acid, L-Asp,
Taurine and hypotaurine metabolism	4	map00430	Pyruvate, Pyruvic acid, 2-Oxopropanoate, 2-Oxopropanoic acid, Pyroracemic acid, , 2-Oxoglutarate, Oxoglutaric acid, 2-Ketoglutaric acid, alpha-Ketoglutaric acid, , Taurocyamine, , 5-L-Glutamyl-taurine, 5-Glutamyl-taurine, Glutaurine,
Brassinosteroid biosynthesis	4	map00905	6-Oxocampestanol, , 22alpha-Hydroxy-5alpha-campestan-3-one, (22S,24R)-22-Hydroxy-5alpha-ergostan-3-one, , 22alpha-Hydroxy-campesterol, (22S)-22-Hydroxy-campesterol, , 22alpha-Hydroxy-campest-4-en-3-one, (22S,24R)-22-Hydroxy-ergost-4 en-3-one,
Cysteine and methionine metabolism	4	map00270	Sulfate, Sulfuric acid, , Pyruvate, Pyruvic acid, 2-Oxopropanoate, 2-Oxopropanoic acid, Pyroracemic acid, , 2-Oxobutanoate, 2-Ketobutyric acid, 2-Oxobutyric acid, 2-Oxobutyrate, 2-Oxobutanoic acid, alpha-Ketobutyric acid, alpha-Ketobutyrate, , L-Aspartate, L-Aspartic acid, 2-Aminosuccinic acid, L-Asp,
Thiamine metabolism	4	map00730	Pyruvate, Pyruvic acid, 2-Oxopropanoate, 2-Oxopropanoic acid, Pyroracemic acid, , 1-Deoxy-D-xylulose 5-phosphate, , Aminoimidazole ribotide, AIR, 1-(5'-Phosphoribosyl)-5-aminoimidazole, 5'-Phosphoribosyl-5-aminoimidazole, 1-(5-Phospho-D-ribosyl)-5-aminoimidazole, 5-Amino-1-(5-phospho-D-ribosyl)imidazole, 5-Amino-1-(5-phospho-beta-D-ribosyl)imidazole, , Thiamin diphosphate, Thiamine diphosphate, T…
Plant hormone signal transduction	3	map04075	Salicylate, o-Hydroxybenzoic acid, Salicylic acid, , Abscisate, Abscisic acid, (+)-Abscisic acid, ABA, , (-)-Jasmonic acid, Jasmonic acid, {(1R,2R)-3-Oxo-2-[(Z)pent-2-enyl]cyclopent-2-enyl}acetic acid, Jasmonate, (-)-Jasmonate,
Glutathione metabolism	3	map00480	Dehydroascorbate, Dehydroascorbic acid, L-Dehydroascorbate, L-Dehydroascorbic acid, , 5-Oxoproline, Pidolic acid, Pyroglutamic acid, 5-Pyrrolidone-2-carboxylic acid, Pyroglutamate, 5-Oxo-L-proline, L-Pyroglutamic acid, L-5-Pyrrolidone-2-carboxylic acid, , Bis(glutathionyl)spermine disulfide,
N-Glycan biosynthesis	2	map00510	Dolichyl phosphate D-mannose, Dolichyl D-mannosyl phosphate, Dolichyl beta-D-mannosyl phosphate, , Dolichyl beta-D-glucosyl phosphate,
Lipoic acid metabolism	2	map00785	(R)-Lipoate, (R)-Lipoic acid, (R)-(+)-Lipoate, R-(+)-Lipoic acid, 1,2-Dithiolane-3R-pentanoic acid, , Lipoyl-AMP,
Sulfur metabolism	2	map00920	Sulfate, Sulfuric acid, , Adenylyl sulfate, Adenosine 5'-phosphosulfate, APS, 5'-Adenylyl sulfate,
Mannose type O-glycan biosynthesis	2	map00515	D-Ribitol 5-phosphate, Ribitol 5-phosphate, L-Ribitol 1-phosphate, , Dolichyl phosphate D-mannose, Dolichyl D-mannosyl phosphate, Dolichyl beta-D-mannosyl phosphate,
Vancomycin resistance	2	map01502	UDP-N-acetyl-alpha-D-glucosamine, UDP-N-acetyl-D-glucosamine, UDP-N-acetylglucosamine, , Pyruvate, Pyruvic acid, 2-Oxopropanoate, 2-Oxopropanoic acid, Pyroracemic acid,
Biotin metabolism	2	map00780	Pimelate, Pimelic acid, Heptanedioic acid, 6-Carboxyhexanoate, , 8-Amino-7-oxononanoate, 8-Amino-7-oxononanoic acid, 7-Keto-8-aminopelargonic acid, KAPA,
Oxidative phosphorylation	2	map00190	Fumarate, Fumaric acid, trans-Butenedioic acid, , Ubiquinol, QH2, CoQH2,
Fatty acid degradation	1	map00071	CoA, Coenzyme A, CoA-SH,
Synthesis and degradation of ketone bodies	1	map00072	Acetoacetate, 3-Oxobutanoic acid, beta-Ketobutyric acid, Acetoacetic acid,
Glycerolipid metabolism	1	map00561	D-Glycerate, Glycerate, (R)-Glycerate, Glyceric acid,
Aminoacyl-tRNA biosynthesis	1	map00970	L-Aspartate, L-Aspartic acid, 2-Aminosuccinic acid, L-Asp,
One carbon pool by folate	1	map00670	5-Formiminotetrahydrofolate, 5-Formimidoyltetrahydrofolate,
Phosphatidylinositol signaling system	1	map04070	myo-Inositol, D-myo-Inositol, 1D-myo-Inositol, L-myo-Inositol, 1L-myo-Inositol, meso-Inositol, Inositol, Dambose, Cyclohexitol, Meat sugar, Bios I,
AGE-RAGE signaling pathway in diabetic complications	1	map04933	D-Glucose, Grape sugar, Dextrose, Glucose, D-Glucopyranose,
Steroid biosynthesis	1	map00100	Calcitetrol, 1alpha,24R,25-Trihydroxyvitamin D3, (1S,3R,5Z,7E,24R,25)-9,10-Secocholesta-5,7,10(19)-triene-1,3,24,25-tetrol,
Fatty acid biosynthesis	1	map00061	Tetradecanoic acid, Tetradecanoate, Myristic acid,
Ether lipid metabolism	1	map00565	sn-Glycero-3-phosphocholine, Glycerophosphocholine,
Glycerophospholipid metabolism	1	map00564	sn-Glycero-3-phosphocholine, Glycerophosphocholine,
