# Supplementary material for: MYB1R1 and MYC2 Regulate ω-3 Fatty Acid Desaturase Involved in ABA-Mediated Suberization in the Russet Skin of a Mutant of ‘Dangshansuli’ (Pyrus bretschneideri Rehd.)
Source: Front Plant Sci. 2022 Jun 9;13:910938. doi: 10.3389/fpls.2022.910938 (PMC9225576; doi:10.3389/fpls.2022.910938)
Supplement: Supplementary file 4 [file Data_Sheet_3.XLSX]

## Sheet: Sheet3
Table S3. Basic information of FAD genes in Pyrus bretschneideri.
Gene name	Gene ID	Chromosome	Start	End	Genomic sequence length(bp)	CDS length(bp)	Protein length(aa)	Molecular weight(Da)	PI
FAD1a	Pbr019851.1	Chr15	6469440	6470481	1042	855	285	71647.7	5.07
FAD1b	Pbr029451.1	Chr7	7343647	7345395	1749	1350	450	112105	5
FAD1c	Pbr005593.1	scaffold1287.0	43604	45564	1961	1350	450	112210	5
FAD1d	Pbr005591.1	scaffold1287.0	2037	4315	2279	1344	448	112367	5.01
FAD1e	Pbr029449.1	Chr7	7296126	7298007	1882	1344	448	112375	5.02
PbFAD2a	Pbr000682.1	Chr3	19022593	19024287	1695	1170	390	99879.7	4.99
PbFAD2b	Pbr019246.1	Chr2	3792717	3794129	1413	1149	383	97675.7	5
PbFAD2c	Pbr035830.1	Chr12	16572251	16573399	1149	1149	383	97531.4	5.01
FAD3a	Pbr021630.1	Chr4	3763355	3765565	2211	1362	454	112135	5.01
FAD3b	Pbr028873.1	Chr12	2711338	2714152	2815	1362	454	112033	5.02
FAD3c	Pbr009536.1	Chr1	7073656	7075889	2234	1329	443	110972	4.99
FAD3d	Pbr010914.1	Chr7	11447510	11450328	2819	1344	448	112779	4.99
PbFAD6	Pbr034249.1	Chr15	11629948	11634062	4115	1332	444	109886	5.02
FAD7a	Pbr033732.1	Chr11	26597174	26599476	2303	1074	358	89907	5.05
FAD7b	Pbr042189.1	Chr3	26504048	26506551	2504	1344	448	112893	5
FAD8a	Pbr042191.1	Chr3	26519765	26521198	1434	585	195	49532.1	5.19
FAD8b	Pbr033731.1	Chr11	26603462	26605459	1998	1113	371	93443.2	5.06

## Sheet: Table S4
Table S4. cis-acting elements in promoter region of pre-PbFAD3a
Cis-acting elements	Sequence	number	Function
A-box	CCGTCC	1	cis-acting regulatory element
AAGAA-motif	gGTAAAGAAA	2	Unknown
ABRE	ACGTG	1	cis-acting element involved in the abscisic acid responsiveness
ABRE3a	TACGTG	1	cis-acting element involved in the abscisic acid responsiveness
AE-box	AGAAACAA	1	part of a module for light response
ARE	AAACCA	2	cis-acting regulatory element essential for the anaerobic induction
AT-rich element	ATAGAAATCAA	1	binding sites for homeodomain-containing proteins
AT1-motif	AATTATTTTTTATT	0	part of a light responsive module
Box 4	ATTAAT	2	part of a conserved DNA module involved in light responsiveness
CAAT-box	CAAT/CAAAT/CCAAT	31	common cis-acting element in promoter and enhancer regions
G-box	TAACACGTAG/TACGTG	2	cis-acting regulatory element involved in light responsiveness
GATA-motif	AAGGATAAGG	1	part of a light responsive element
GCN4_motif	TGAGTCA	1	cis-regulatory element involved in endosperm expression
MYB	TAACCA/CAACCA	2	Unknown
MYB-like sequence	TAACCA	1	Unknown
MYC	CATGTG	2	Unknown
Myb	TAACTG	2	Unknown
P-box	CCTTTTG	1	gibberellin-responsive element
STRE	AGGGG	1	Unknown
TATA	TATAAAAT	1	Unknown
TATA-box	ATTATA/TATA/TATATA/TACAAAA	12	core promoter element around -30 of transcription start
TGACG-motif	TGACG	2	cis-acting regulatory element involved in the MeJA-responsiveness
Unnamed__4	CTCC	10	Unknown
WUN-motif	AAATTACT	1	Unknown
as-1	TGACG	2	Unknown

## Sheet: Table S5
Table S5. The primer sequences used in this study
Primer used	Name and Primer sequences (5' to 3')
For qPCR	Actin173	TGGTGTCATGGTTGGTATGG	CAGGAGCAACACGAAGTTCA
	PbFAD3a	ACCCTAACCTTGGTGGCTTTC	AAGAACCAGTTGAAAACGCAGAC
	PbFAD3b	ACATCATCTCTTCCCTCAAATCC	TTGTACCTTATGACTTCACGGCTT
	PbFAD3c	CCCTCAAATCCCACATTACAACT	GAATTTAATCCTTTGGTACGCTGT
	PbFAD3d	CTAAGCCTGTGCTTGGGAAGT	ATGTGAAGAAAGAATGGGTGCTAA
	PbMYC2	GAGGCCATGAGAACTGCTATTT	AATGAGATCACCATCAATACCCA
	PbMYB1R1	CCGCAATGTCTGATCTAAACTCG	AAACATTCCCACATACCGACACT
PbFAD3aoverexpression	35s-PbFAD3a	gagaacacgggggactctagaATGGCGAGTCGGGTCCTC
		gcccttgctcaccatggatccATTCGATGCAGGAAAGCCAC
PbFAD3asuppression(VIGS assay)	pTRV2-PbFAD3a	aaggttaccgaattctctagaATGGCGAGTCGGGTCCTC
		cgtgagctcggtaccggatccCCTCACCACATAGCTCATTGACC
Promoter analysis	pro-PbFAD3a-GUS	tggctgcaggtcgacggatcccTCTAGAATTGACTGACGAAGGCAA
		aaaacgacggccagtgaattcTGGAGAGCCAGATGGAGCAG
Y1H assay	pro-PbFAD3a-pAbAi	cttgaattcgagctcggtaccTGATCGCTACATGATATTCGCT
		atacagagcacatgcctcgagTGGAGAGCCAGATGGAGCAG
	PbMYB1R1-AD	gccatggaggccagtgaattcATGTCGTCCGGCACGTGC
		cagctcgagctcgatggatccAGCGACGCTGATCACGCC
	PbMYC2-AD	gccatggaggccagtgaattcATGGAGGAAATTATATCCTCTTGTTCT
		cagctcgagctcgatggatccGTTGTACCATCTGTTCAAAATAGCAGT
Dual-Luciferase Assay	pro-PbFAD3a-0800	ctatagggcgaattgggtaccTCTAGAATTGACTGACGAAGGCAA
		cgctctagaactagtggatccTGGAGAGCCAGATGGAGCAG
	PbMYB1R1-62SK	cgcggtggcggccgctctagaATGTCGTCCGGCACGTGC
		gggggatccactagttctagaTTAAGCGACGCTGATCACGC
	PbMYC2-62SK	cgctctagaactagtggatccATGGAGGAAATTATATCCTCTTGTTCT
		gataagcttgatatcgaattcGTTGTACCATCTGTTCAAAATAGCAGT
*Provided by the Mir-X™ miRNA First-Strand Synthesis and SYBR® qRT-PCR Kit.
Lowercase letters indicate homologous arm sequences containing restriction sites.

## Sheet: Table S6
Table S6. Candidate gene identification by yeast one-hybrid assays.
Gene locus	Screened clone number	Gene description	Verified by promoter binding
XM_009361266.2	5	transcription factor MYC2-like	Yes
XM_009371125.2	5	transcription factor MYB1R1	Yes
XM_009369652.1	3	BURP domain protein RD22	—
XM_009369550.2	3	aquaporin PIP1-1-like	—
XM_009340127.1	2	flavonoid 3'-monooxygenase	—
XM_009348637.1	2	non-specific lipid-transfer protein	—
XM_009351382.2	2	stress response protein NST1-like	—
XM_009344875.2	2	calmodulin-binding transcription activator 4-like	—
XM_009354254.2	2	Ethylene-responsive transcription factor TINY	—
XM_009365919.2	2	nuclear transcription factor Y subunit C-3-like	—
XM_009348986.2	2	peptidyl-prolyl cis-trans isomerase CYP19-4-like	—
XM_009344875.2	2	calmodulin-binding transcription activator 4-like	—
XM_009349109.2	2	abscisic acid receptor PYR1-like	—
XM_009367734.2	2	germin-like protein 5-1	—
XM_009345077.1	2	eukaryotic translation initiation factor 3 subunit K-like	—
XM_009343006.2	2	sorbitol dehydrogenase-like
XM_009336163.2	2	polyphenol oxidase, chloroplastic-like	—
XM_009349109.2	2	temperature-induced lipocalin-1-like (LOC103949106)	—
